# Supplementary material for: Base Composition and Host Adaptation of the SARS-CoV-2: Insight From the Codon Usage Perspective
Source: Front Microbiol. 2021 Apr 6;12:548275. doi: 10.3389/fmicb.2021.548275 (PMC8057303; doi:10.3389/fmicb.2021.548275)
Supplement: Supplementary Material 1 — Information pertaining to the accession numbers and hosts (isolation source) of the SARS-CoV-2, SARS-CoV, and MERS-CoV genomes used in the present study. [file Table_1.XLS]

## Sheet: SARS-CoV-2
GISAID Accession number	Strain name	Host
EPI_ISL_402131	BetaCoV/bat/Yunnan/RaTG13/2013	Bat
EPI_ISL_412977	hCoV-19/bat/Yunnan/RmYN02/2019	Bat
MG772934	bat-SL-CoVZXC21	Bat
MG772933	bat-SL-CoVZC45	Bat
MW251308	RacCS203	Bat
EPI_ISL_410538	BetaCoV/pangolin/Guangxi/P4L/2017	Pangolin
EPI_ISL_410539	BetaCoV/pangolin/Guangxi/P1E/2017	Pangolin
EPI_ISL_410540	BetaCoV/pangolin/Guangxi/P5L/2017	Pangolin
EPI_ISL_410541	BetaCoV/pangolin/Guangxi/P5E/2017	Pangolin
EPI_ISL_410721	BetaCoV/pangolin/Guandong/1/2019	Pangolin
EPI_ISL_402127	BetaCoV/Wuhan/WIV02/2019	Human
EPI_ISL_402119	BetaCoV/Wuhan/IVDC-HB-01/2019	Human
EPI_ISL_402120	BetaCoV/Wuhan/IVDC-HB-04/2020	Human
EPI_ISL_402121	BetaCoV/Wuhan/IVDC-HB-05/2019	Human
EPI_ISL_402123	BetaCoV/Wuhan/IPBCAMS-WH-01/2019	Human
EPI_ISL_402124	BetaCoV/Wuhan/WIV04/2019	Human
EPI_ISL_402128	BetaCoV/Wuhan/WIV05/2019	Human
EPI_ISL_402129	BetaCoV/Wuhan/WIV06/2019	Human
EPI_ISL_402130	BetaCoV/Wuhan/WIV07/2019	Human
EPI_ISL_402132	BetaCoV/Wuhan/HBCDC-HB-01/2019	Human
EPI_ISL_403928	BetaCoV/Wuhan/IPBCAMS-WH-05/2020	Human
EPI_ISL_403929	BetaCoV/Wuhan/IPBCAMS-WH-04/2019	Human
EPI_ISL_403930	BetaCoV/Wuhan/IPBCAMS-WH-03/2019	Human
EPI_ISL_403931	BetaCoV/Wuhan/IPBCAMS-WH-02/2019	Human
EPI_ISL_403932	BetaCoV/Guangdong/20SF012/2020	Human
EPI_ISL_403933	BetaCoV/Guangdong/20SF013/2020	Human
EPI_ISL_403934	BetaCoV/Guangdong/20SF014/2020	Human
EPI_ISL_403935	BetaCoV/Guangdong/20SF025/2020	Human
EPI_ISL_403936	BetaCoV/Guangdong/20SF028/2020	Human
EPI_ISL_403937	BetaCoV/Guangdong/20SF040/2020	Human
EPI_ISL_403962	BetaCoV/Nonthaburi/61/2020	Human
EPI_ISL_403963	BetaCoV/Nonthaburi/74/2020	Human
EPI_ISL_404227	BetaCoV/Zhejiang/WZ-01/2020	Human
EPI_ISL_404228	BetaCoV/Zhejiang/WZ-02/2020	Human
EPI_ISL_404253	BetaCoV/USA/IL1/2020	Human
EPI_ISL_404895	BetaCoV/USA/WA1/2020	Human
EPI_ISL_405839	BetaCoV/Shenzhen/HKU-SZ-005/2020	Human
EPI_ISL_406030	BetaCoV/Shenzhen/HKU-SZ-002/2020	Human
EPI_ISL_406031	BetaCoV/Taiwan/2/2020	Human
EPI_ISL_406034	BetaCoV/USA/CA1/2020	Human
EPI_ISL_406036	BetaCoV/USA/CA2/2020	Human
EPI_ISL_406223	BetaCoV/USA/AZ1/2020	Human
EPI_ISL_406531	BetaCoV/Guangdong/20SF174/2020	Human
EPI_ISL_406533	BetaCoV/Guangzhou/20SF206/2020	Human
EPI_ISL_406534	BetaCoV/Foshan/20SF207/2020	Human
EPI_ISL_406535	BetaCoV/Foshan/20SF210/2020	Human
EPI_ISL_406536	BetaCoV/Foshan/20SF211/2020	Human
EPI_ISL_406538	BetaCoV/Guangdong/20SF201/2020	Human
EPI_ISL_406592	BetaCoV/Shenzhen/SZTH-001/2020	Human
EPI_ISL_406593	BetaCoV/Shenzhen/SZTH-002/2020	Human
EPI_ISL_406594	BetaCoV/Shenzhen/SZTH-003/2020	Human
EPI_ISL_406595	BetaCoV/Shenzhen/SZTH-004/2020	Human
EPI_ISL_406596	BetaCoV/France/IDF0372/2020	Human
EPI_ISL_406597	BetaCoV/France/IDF0373/2020	Human
EPI_ISL_406716	BetaCoV/China/WHU01/2020	Human
EPI_ISL_406717	BetaCoV/China/WHU02/2020	Human
EPI_ISL_406798	BetaCov/Wuhan/WH01/2019	Human
EPI_ISL_406800	BetaCov/Wuhan/WH03/2020	Human
EPI_ISL_406801	BetaCov/Wuhan/WH04/2020	Human
EPI_ISL_406844	BetaCoV/Australia/VIC01/2020	Human
EPI_ISL_406862	BetaCoV/Germany/BavPat1/2020	Human
EPI_ISL_406970	BetaCoV/Hangzhou/HZ-1/2020	Human
EPI_ISL_406973	BetaCoV/Singapore/1/2020	Human
EPI_ISL_407071	BetaCoV/England/01/2020	Human
EPI_ISL_407073	BetaCoV/England/02/2020	Human
EPI_ISL_407079	BetaCoV/Finland/1/2020	Human
EPI_ISL_407313	BetaCoV/Hangzhou/HZCDC0001/2020	Human
EPI_ISL_407893	BetaCoV/Australia/NSW01/2020	Human
EPI_ISL_407894	BetaCoV/Australia/QLD01/2020	Human
EPI_ISL_407896	BetaCoV/Australia/QLD02/2020	Human
EPI_ISL_407976	BetaCoV/Belgium/GHB-03021/2020	Human
EPI_ISL_408008	BetaCoV/USA/CA3/2020	Human
EPI_ISL_408009	BetaCoV/USA/CA4/2020	Human
EPI_ISL_408010	BetaCoV/USA/CA5/2020	Human
EPI_ISL_408430	BetaCoV/France/IDF0515/2020	Human
EPI_ISL_408431	BetaCov/France/IDF0626/2020	Human
EPI_ISL_408478	BetaCoV/Chongqing/YC01/2020	Human
EPI_ISL_408479	BetaCoV/Chongqing/ZX01/2020	Human
EPI_ISL_408480	BetaCoV/Yunnan/IVDC-YN-003/2020	Human
EPI_ISL_408481	BetaCoV/Chongqing/IVDC-CQ-001/2020	Human
EPI_ISL_408482	BetaCoV/Shandong/IVDC-SD-001/2020	Human
EPI_ISL_408484	BetaCoV/Sichuan/IVDC-SC-001/2020	Human
EPI_ISL_408486	BetaCoV/Jiangxi/IVDC-JX-002/2020	Human
EPI_ISL_408488	BetaCoV/Jiangsu/IVDC-JS-001/2020	Human
EPI_ISL_408670	BetaCoV/USA/WI1/2020	Human
EPI_ISL_408977	BetaCoV/Sydney/3/2020	Human
EPI_ISL_408978	BetaCoV/Wuhan/WH05/2020	Human
EPI_ISL_409067	BetaCoV/USA/MA1/2020	Human
EPI_ISL_410044	BetaCoV/USA/CA6/2020	Human
EPI_ISL_410045	BetaCoV/USA/IL2/2020	Human
EPI_ISL_410301	BetaCoV/Nepal/61/2020	Human
EPI_ISL_410486	BetaCoV/France/RA739/2020	Human
EPI_ISL_410531	BetaCoV/Japan/NA-20-05-1/2020	Human
EPI_ISL_410532	BetaCoV/Japan/OS-20-07-1/2020	Human
EPI_ISL_410713	BetaCoV/Singapore/7/2020	Human
EPI_ISL_410714	BetaCoV/Singapore/8/2020	Human
EPI_ISL_410715	BetaCoV/Singapore/9/2020	Human
EPI_ISL_410716	BetaCoV/Singapore/10/2020	Human
EPI_ISL_410717	BetaCoV/Australia/QLD03/2020	Human
EPI_ISL_410718	BetaCoV/Australia/QLD04/2020	Human
EPI_ISL_410719	BetaCoV/Singapore/11/2020	Human
EPI_ISL_411060	BetaCoV/Fujian/8/2020	Human
EPI_ISL_411066	BetaCoV/Fujian/13/2020	Human
EPI_ISL_411902	BetaCoV/Cambodia/0012/2020	Human
EPI_ISL_411915	BetaCoV/Taiwan/CGMH-CGU-01/2020	Human
EPI_ISL_411954	BetaCoV/USA/CA7/2020	Human
EPI_ISL_411955	BetaCoV/USA/CA8/2020	Human
EPI_ISL_411956	BetaCoV/USA/TX1/2020	Human
EPI_ISL_412026	BetaCoV/Hefei/2/2020	Human

## Sheet: SARS-CoV
GenBank Accession number	Strain name	Host
DQ071615	Bat_SARS_coronavirus_Rp3	Bat
DQ022305	Bat_SARS_coronavirus_HKU3-1	Bat
DQ412042	Bat_SARS_coronavirus_Rf1	Bat
DQ412043	Bat_SARS_coronavirus_Rm1	Bat
FJ588686	Bat_SARS_CoV_Rs672/2006	Bat
AY572034	SARS_coronavirus_civet007	Civet
AY572035	SARS_coronavirus_civet010	Civet
AY572038	SARS_coronavirus_civet020	Civet
AY278489	SARS_coronavirus_GD01	Human
AY278491	SARS_coronavirus_HKU-39849	Human
AY278554	SARS_coronavirus_CUHK-W1	Human
AY274119	Severe_acute_respiratory_syndrome-related_coronavirus_isolate_Tor2	Human
AY278488	SARS_coronavirus_BJ01	Human
AY291451	SARS_coronavirus_TW1	Human
AY278487	SARS_coronavirus_BJ02	Human
AY279354	SARS_coronavirus_BJ04	Human
AY291315	SARS_coronavirus_Frankfurt_1	Human
AY345986	SARS_coronavirus_CUHK-AG01	Human
AY345987	SARS_coronavirus_CUHK-AG02	Human
AY345988	SARS_coronavirus_CUHK-AG03	Human
AY323977	SARS_coronavirus_HSR_1	Human
AP006557	SARS_coronavirus_TWH_genomic_RNA	Human
AP006558	SARS_coronavirus_TWJ_genomic_RNA	Human
AP006559	SARS_coronavirus_TWK_genomic_RNA	Human
AP006560	SARS_coronavirus_TWS_genomic_RNA	Human
AP006561	SARS_coronavirus_TWY_genomic_RNA	Human
AY310120	SARS_coronavirus_FRA	Human
AY304486	SARS_coronavirus_SZ3	Human
AY304488	SARS_coronavirus_SZ16	Human
AY304495	SARS_coronavirus_GZ50	Human
AY427439	SARS_coronavirus_AS	Human
AY394991	SARS_coronavirus_HZS2-Fc	Human
AY394993	SARS_coronavirus_HGZ8L2	Human
AY394995	SARS_coronavirus_HSZ-Cc	Human
AY395002	SARS_coronavirus_LC5	Human
AY395003	SARS_coronavirus_ZS-C	Human
AY313906	SARS_coronavirus_GD69	Human
AY282752	SARS_coronavirus_CUHK-Su10	Human
AY461660	SARS_coronavirus_SoD	Human
AY502923	SARS_coronavirus_TW10	Human
AY502924	SARS_coronavirus_TW11	Human
AY502925	SARS_coronavirus_TW2	Human
AY502926	SARS_coronavirus_TW3	Human
AY502927	SARS_coronavirus_TW4	Human
AY502928	SARS_coronavirus_TW5	Human
AY502929	SARS_coronavirus_TW6	Human
AY502930	SARS_coronavirus_TW7	Human
AY502931	SARS_coronavirus_TW8	Human
AY502932	SARS_coronavirus_TW9	Human
AY394850	SARS_coronavirus_WHU	Human
AY390556	SARS_coronavirus_GZ02	Human
AY515512	SARS_coronavirus_HC/SZ/61/03	Human
AY545914	SARS_coronavirus_isolate_HC/SZ/79/03	Human
AY545915	SARS_coronavirus_isolate_HC/SZ/DM1/03	Human
AY545916	SARS_coronavirus_isolate_HC/SZ/266/03	Human
AY545917	SARS_coronavirus_isolate_HC/GZ/81/03	Human
AY545918	SARS_coronavirus_isolate_HC/GZ/32/03	Human
AY559081	SARS_coronavirus_Sin842	Human
AY559082	SARS_coronavirus_Sin852	Human
AY559085	SARS_coronavirus_Sin848	Human
AY559086	SARS_coronavirus_Sin849	Human
AY559094	SARS_coronavirus_Sin846	Human
AY559096	SARS_coronavirus_Sin850	Human
AY568539	SARS_coronavirus_GZ0401	Human
AY714217	SARS_Coronavirus_CDC*200301157	Human
AY613947	SARS_coronavirus_GZ0402	Human
AY613948	SARS_coronavirus_PC4-13	Human
AY613949	SARS_coronavirus_PC4-136	Human
AY613950	SARS_coronavirus_PC4-227	Human
AY686864	SARS_coronavirus_B039	Human
AY686863	SARS_coronavirus_A022	Human
DQ182595	SARS_coronavirus_ZJ0301_from_China	Human
DQ640652	SARS_coronavirus_GDH-BJH01	Human
FJ882963	SARS_coronavirus_P2	Human
FJ959407	SARS_coronavirus_isolate_A001	Human
GU553363	SARS_coronavirus_HKU-39849_isolate_TCVSP-HARROD-00001	Human
GU553364	SARS_coronavirus_HKU-39849_isolate_TCVSP-HARROD-00002	Human

## Sheet: MERS-CoV
GenBank Accession number	Strain name	Host
MG596803	Middle_East_respiratory_syndrome-related_coronavirus_isolate_Bat-CoV/P.khulii/Italy/206645-63/2011	Bat
MG596802	Middle_East_respiratory_syndrome-related_coronavirus_isolate_Bat-CoV/H.savii/Italy/206645-40/2011	Bat
MH734115	Middle_East_respiratory_syndrome-related_coronavirus_isolate_MERS-CoV_camel/Kenya/C1272/2018	Camel
MH734114	Middle_East_respiratory_syndrome-related_coronavirus_isolate_MERS-CoV_camel/Kenya/C1215/2018	Camel
MG923481	Middle_East_respiratory_syndrome-related_coronavirus_isolate_MERS-CoV_camel/Nigeria/NV2020/2016	Camel
MG923480	Middle_East_respiratory_syndrome-related_coronavirus_isolate_MERS-CoV_camel/Nigeria/NV1787/2016	Camel
MG923479	Middle_East_respiratory_syndrome-related_coronavirus_isolate_MERS-CoV_camel/Nigeria/NV1712/2016	Camel
MG923478	Middle_East_respiratory_syndrome-related_coronavirus_isolate_MERS-CoV_camel/Nigeria/NV1673/2016	Camel
MG923477	Middle_East_respiratory_syndrome-related_coronavirus_isolate_MERS-CoV_camel/Nigeria/NV2040/2016	Camel
MG923476	Middle_East_respiratory_syndrome-related_coronavirus_isolate_MERS-CoV_camel/Nigeria/NV1989/2016	Camel
MG923475	Middle_East_respiratory_syndrome-related_coronavirus_isolate_MERS-CoV_camel/Nigeria/NV1657/2016	Camel
MG923474	Middle_East_respiratory_syndrome-related_coronavirus_isolate_MERS-CoV_camel/Nigeria/NV1405/2016	Camel
MG923473	Middle_East_respiratory_syndrome-related_coronavirus_isolate_MERS-CoV_camel/Burkina_Faso/CIRAD-HKU697/2015	Camel
MG923472	Middle_East_respiratory_syndrome-related_coronavirus_isolate_MERS-CoV_camel/Nigeria/NS004/2015	Camel
MG923471	Middle_East_respiratory_syndrome-related_coronavirus_isolate_MERS-CoV_camel/Burkina_Faso/CIRAD-HKU785/2015	Camel
MG923470	Middle_East_respiratory_syndrome-related_coronavirus_isolate_MERS-CoV_camel/Burkina_Faso/CIRAD-HKU434/2015	Camel
MG923469	Middle_East_respiratory_syndrome-related_coronavirus_isolate_MERS-CoV_camel/Morocco/CIRAD-HKU213/2015	Camel
MG923468	Middle_East_respiratory_syndrome-related_coronavirus_isolate_MERS-CoV_camel/Ethiopia/AAU-EPHI-HKU4458/2017	Camel
MG923467	Middle_East_respiratory_syndrome-related_coronavirus_isolate_MERS-CoV_camel/Ethiopia/AAU-EPHI-HKU4448/2017	Camel
MG923466	Middle_East_respiratory_syndrome-related_coronavirus_isolate_MERS-CoV_camel/Ethiopia/AAU-EPHI-HKU4412/2017	Camel
MK967708	Middle_East_respiratory_syndrome-related_coronavirus_isolate_Merscov/Egypt/Camel/AHRI-FAO-1/2018	Camel
KU740200	Middle_East_respiratory_syndrome_coronavirus_isolate_MERS_CoV/camel/Egypt/NRCE-NC163/2014	Camel
KF917527	Middle_East_respiratory_syndrome_coronavirus_isolate_MERS-CoV-Jeddah-Camel-1	Camel
MK564475	Middle_East_respiratory_syndrome-related_coronavirus_isolate_camel/MERS/Amibara/126/2017	Camel
MK564474	Middle_East_respiratory_syndrome-related_coronavirus_isolate_camel/MERS/Amibara/118/2017	Camel
KY673149	Middle_East_respiratory_syndrome-related_coronavirus_strain_Camel/Oman_1_2015	Camel
KY581700	Middle_East_respiratory_syndrome-related_coronavirus_strain_Camel/UAE_3B-C_2014	Camel
KY581699	Middle_East_respiratory_syndrome-related_coronavirus_strain_Camel/UAE_2B-E_2014	Camel
KY581698	Middle_East_respiratory_syndrome-related_coronavirus_strain_Camel/UAE_1H-F_2014	Camel
KY581697	Middle_East_respiratory_syndrome-related_coronavirus_strain_Camel/UAE_1H-D_2014	Camel
KY581696	Middle_East_respiratory_syndrome-related_coronavirus_strain_Camel/UAE_1H-B_2014	Camel
KY581695	Middle_East_respiratory_syndrome-related_coronavirus_strain_Camel/UAE_1B-A_2014	Camel
MF598722	Middle_East_respiratory_syndrome-related_coronavirus_strain_camel/UAE_415915_W6_2015	Camel
MF598721	Middle_East_respiratory_syndrome-related_coronavirus_strain_camel/UAE_416452_W6_2015	Camel
MF598720	Middle_East_respiratory_syndrome-related_coronavirus_strain_camel/UAE_416452_W5_2015	Camel
MF598719	Middle_East_respiratory_syndrome-related_coronavirus_strain_camel/UAE_415911_W4_2015	Camel
MF598718	Middle_East_respiratory_syndrome-related_coronavirus_strain_camel/UAE_415915_W4_2015	Camel
MF598717	Middle_East_respiratory_syndrome-related_coronavirus_strain_camel/UAE_417163_W4_2015	Camel
MF598716	Middle_East_respiratory_syndrome-related_coronavirus_strain_camel/UAE_414486_W4_2015	Camel
MF598715	Middle_East_respiratory_syndrome-related_coronavirus_strain_camel/UAE_416452_W4_2015	Camel
MF598714	Middle_East_respiratory_syndrome-related_coronavirus_strain_camel/UAE_414500_W4_2015	Camel
MF598713	Middle_East_respiratory_syndrome-related_coronavirus_strain_camel/UAE_414377_W4_2015	Camel
MF598712	Middle_East_respiratory_syndrome-related_coronavirus_strain_camel/UAE_414492_W4_2015	Camel
MF598711	Middle_East_respiratory_syndrome-related_coronavirus_strain_camel/UAE_414481_W4_2015	Camel
MF598710	Middle_East_respiratory_syndrome-related_coronavirus_strain_camel/UAE_417162_W4_2015	Camel
MF598709	Middle_East_respiratory_syndrome-related_coronavirus_strain_camel/UAE_414485_W4_2015	Camel
MF598708	Middle_East_respiratory_syndrome-related_coronavirus_strain_camel/UAE_414492_W3_2015	Camel
MF598707	Middle_East_respiratory_syndrome-related_coronavirus_strain_camel/UAE_415915_W3_2015	Camel
MF598706	Middle_East_respiratory_syndrome-related_coronavirus_strain_camel/UAE_415911_W3_2015	Camel
MF598705	Middle_East_respiratory_syndrome-related_coronavirus_strain_camel/UAE_414486_W3_2015	Camel
MF598704	Middle_East_respiratory_syndrome-related_coronavirus_strain_camel/UAE_414500_W3_2015	Camel
MF598703	Middle_East_respiratory_syndrome-related_coronavirus_strain_camel/UAE_414480_W3_2015	Camel
MF598702	Middle_East_respiratory_syndrome-related_coronavirus_strain_camel/UAE_414377_W3_2015	Camel
MF598701	Middle_East_respiratory_syndrome-related_coronavirus_strain_camel/UAE_414498_W3_2015	Camel
MF598700	Middle_East_respiratory_syndrome-related_coronavirus_strain_camel/UAE_414379_W3_2015	Camel
MF598699	Middle_East_respiratory_syndrome-related_coronavirus_strain_camel/UAE_414485_W3_2015	Camel
MF598698	Middle_East_respiratory_syndrome-related_coronavirus_strain_camel/UAE_B111_2015	Camel
MF598697	Middle_East_respiratory_syndrome-related_coronavirus_strain_camel/UAE_B110_2015	Camel
MF598696	Middle_East_respiratory_syndrome-related_coronavirus_strain_camel/UAE_B109_2015	Camel
MF598695	Middle_East_respiratory_syndrome-related_coronavirus_strain_camel/UAE_B108_2015	Camel
MF598694	Middle_East_respiratory_syndrome-related_coronavirus_strain_camel/UAE_B107_2015	Camel
MF598693	Middle_East_respiratory_syndrome-related_coronavirus_strain_camel/UAE_B106_2015	Camel
MF598692	Middle_East_respiratory_syndrome-related_coronavirus_strain_camel/UAE_B105_2015	Camel
MF598691	Middle_East_respiratory_syndrome-related_coronavirus_strain_camel/UAE_B104_2015	Camel
MF598690	Middle_East_respiratory_syndrome-related_coronavirus_strain_camel/UAE_B103_2015	Camel
MF598689	Middle_East_respiratory_syndrome-related_coronavirus_strain_camel/UAE_B102_2015	Camel
MF598688	Middle_East_respiratory_syndrome-related_coronavirus_strain_camel/UAE_B101_2015	Camel
MF598687	Middle_East_respiratory_syndrome-related_coronavirus_strain_camel/UAE_B100_2015	Camel
MF598686	Middle_East_respiratory_syndrome-related_coronavirus_strain_camel/UAE_B99_2015	Camel
MF598685	Middle_East_respiratory_syndrome-related_coronavirus_strain_camel/UAE_B97_2015	Camel
MF598684	Middle_East_respiratory_syndrome-related_coronavirus_strain_camel/UAE_B96_2015	Camel
MF598683	Middle_East_respiratory_syndrome-related_coronavirus_strain_camel/UAE_B95_2015	Camel
MF598682	Middle_East_respiratory_syndrome-related_coronavirus_strain_camel/UAE_B93_2015	Camel
MF598681	Middle_East_respiratory_syndrome-related_coronavirus_strain_camel/UAE_B92_2015	Camel
MF598680	Middle_East_respiratory_syndrome-related_coronavirus_strain_camel/UAE_B91_2015	Camel
MF598679	Middle_East_respiratory_syndrome-related_coronavirus_strain_camel/UAE_B90_2015	Camel
MF598678	Middle_East_respiratory_syndrome-related_coronavirus_strain_camel/UAE_B88_2015	Camel
MF598677	Middle_East_respiratory_syndrome-related_coronavirus_strain_camel/UAE_B87_2015	Camel
MF598676	Middle_East_respiratory_syndrome-related_coronavirus_strain_camel/UAE_B86_2015	Camel
MF598675	Middle_East_respiratory_syndrome-related_coronavirus_strain_camel/UAE_B85_2015	Camel
MF598674	Middle_East_respiratory_syndrome-related_coronavirus_strain_camel/UAE_B84_2015	Camel
MF598673	Middle_East_respiratory_syndrome-related_coronavirus_strain_camel/UAE_B83_2015	Camel
MF598672	Middle_East_respiratory_syndrome-related_coronavirus_strain_camel/UAE_B82_2015	Camel
MF598671	Middle_East_respiratory_syndrome-related_coronavirus_strain_camel/UAE_B81_2015	Camel
MF598670	Middle_East_respiratory_syndrome-related_coronavirus_strain_camel/UAE_B80_2015	Camel
MF598669	Middle_East_respiratory_syndrome-related_coronavirus_strain_camel/UAE_B79_2015	Camel
MF598668	Middle_East_respiratory_syndrome-related_coronavirus_strain_camel/UAE_B78_2015	Camel
MF598667	Middle_East_respiratory_syndrome-related_coronavirus_strain_camel/UAE_B77_2015	Camel
MF598666	Middle_East_respiratory_syndrome-related_coronavirus_strain_camel/UAE_B76_2015	Camel
MF598665	Middle_East_respiratory_syndrome-related_coronavirus_strain_camel/UAE_B75_2015	Camel
MF598664	Middle_East_respiratory_syndrome-related_coronavirus_strain_camel/UAE_B74_2015	Camel
MF598663	Middle_East_respiratory_syndrome-related_coronavirus_strain_camel/UAE_B73_2015	Camel
MF598662	Middle_East_respiratory_syndrome-related_coronavirus_strain_camel/UAE_B72_2015	Camel
MF598661	Middle_East_respiratory_syndrome-related_coronavirus_strain_camel/UAE_B71_2015	Camel
MF598660	Middle_East_respiratory_syndrome-related_coronavirus_strain_camel/UAE_B70_2015	Camel
MF598659	Middle_East_respiratory_syndrome-related_coronavirus_strain_camel/UAE_B69_2015	Camel
MF598658	Middle_East_respiratory_syndrome-related_coronavirus_strain_camel/UAE_B68_2015	Camel
MF598657	Middle_East_respiratory_syndrome-related_coronavirus_strain_camel/UAE_B67_2015	Camel
MF598656	Middle_East_respiratory_syndrome-related_coronavirus_strain_camel/UAE_B66_2015	Camel
MF598655	Middle_East_respiratory_syndrome-related_coronavirus_strain_camel/UAE_B65_2015	Camel
MF598654	Middle_East_respiratory_syndrome-related_coronavirus_strain_camel/UAE_B64_2015	Camel
MF598653	Middle_East_respiratory_syndrome-related_coronavirus_strain_camel/UAE_B63_2015	Camel
MF598652	Middle_East_respiratory_syndrome-related_coronavirus_strain_camel/UAE_B62_2015	Camel
MF598651	Middle_East_respiratory_syndrome-related_coronavirus_strain_camel/UAE_B61_2015	Camel
MF598650	Middle_East_respiratory_syndrome-related_coronavirus_strain_camel/UAE_B60_2015	Camel
MF598649	Middle_East_respiratory_syndrome-related_coronavirus_strain_camel/UAE_B59_2015	Camel
MF598648	Middle_East_respiratory_syndrome-related_coronavirus_strain_camel/UAE_B58_2015	Camel
MF598647	Middle_East_respiratory_syndrome-related_coronavirus_strain_camel/UAE_B56_2015	Camel
MF598646	Middle_East_respiratory_syndrome-related_coronavirus_strain_camel/UAE_B55_2015	Camel
MF598645	Middle_East_respiratory_syndrome-related_coronavirus_strain_camel/UAE_B54_2015	Camel
MF598644	Middle_East_respiratory_syndrome-related_coronavirus_strain_camel/UAE_B53_2015	Camel
MF598643	Middle_East_respiratory_syndrome-related_coronavirus_strain_camel/UAE_B52_2015	Camel
MF598642	Middle_East_respiratory_syndrome-related_coronavirus_strain_camel/UAE_B51_2015	Camel
MF598641	Middle_East_respiratory_syndrome-related_coronavirus_strain_camel/UAE_B50_2015	Camel
MF598640	Middle_East_respiratory_syndrome-related_coronavirus_strain_camel/UAE_B49_2015	Camel
MF598639	Middle_East_respiratory_syndrome-related_coronavirus_strain_camel/UAE_B48_2015	Camel
MF598638	Middle_East_respiratory_syndrome-related_coronavirus_strain_camel/UAE_B47_2015	Camel
MF598637	Middle_East_respiratory_syndrome-related_coronavirus_strain_camel/UAE_B46_2015	Camel
MF598636	Middle_East_respiratory_syndrome-related_coronavirus_strain_camel/UAE_B45_2015	Camel
MF598635	Middle_East_respiratory_syndrome-related_coronavirus_strain_camel/UAE_B44_2015	Camel
MF598634	Middle_East_respiratory_syndrome-related_coronavirus_strain_camel/UAE_B42_2015	Camel
MF598633	Middle_East_respiratory_syndrome-related_coronavirus_strain_camel/UAE_B41_2015	Camel
MF598632	Middle_East_respiratory_syndrome-related_coronavirus_strain_camel/UAE_B40_2015	Camel
MF598631	Middle_East_respiratory_syndrome-related_coronavirus_strain_camel/UAE_B39_2015	Camel
MF598630	Middle_East_respiratory_syndrome-related_coronavirus_strain_camel/UAE_B38_2015	Camel
MF598629	Middle_East_respiratory_syndrome-related_coronavirus_strain_camel/UAE_B37_2015	Camel
MF598628	Middle_East_respiratory_syndrome-related_coronavirus_strain_camel/UAE_B36_2015	Camel
MF598627	Middle_East_respiratory_syndrome-related_coronavirus_strain_camel/UAE_B35_2015	Camel
MF598626	Middle_East_respiratory_syndrome-related_coronavirus_strain_camel/UAE_B34_2015	Camel
MF598625	Middle_East_respiratory_syndrome-related_coronavirus_strain_camel/UAE_B33_2015	Camel
MF598624	Middle_East_respiratory_syndrome-related_coronavirus_strain_camel/UAE_B32_2015	Camel
MF598623	Middle_East_respiratory_syndrome-related_coronavirus_strain_camel/UAE_B31_2015	Camel
MF598622	Middle_East_respiratory_syndrome-related_coronavirus_strain_camel/UAE_B30_2015	Camel
MF598621	Middle_East_respiratory_syndrome-related_coronavirus_strain_camel/UAE_B29_2015	Camel
MF598620	Middle_East_respiratory_syndrome-related_coronavirus_strain_camel/UAE_B28_2015	Camel
MF598619	Middle_East_respiratory_syndrome-related_coronavirus_strain_camel/UAE_B27_2015	Camel
MF598618	Middle_East_respiratory_syndrome-related_coronavirus_strain_camel/UAE_B26_2015	Camel
MF598617	Middle_East_respiratory_syndrome-related_coronavirus_strain_camel/UAE_B25_2015	Camel
MF598616	Middle_East_respiratory_syndrome-related_coronavirus_strain_camel/UAE_B24_2015	Camel
MF598615	Middle_East_respiratory_syndrome-related_coronavirus_strain_camel/UAE_B23_2015	Camel
MF598614	Middle_East_respiratory_syndrome-related_coronavirus_strain_camel/UAE_B22_2015	Camel
MF598613	Middle_East_respiratory_syndrome-related_coronavirus_strain_camel/UAE_B21_2015	Camel
MF598612	Middle_East_respiratory_syndrome-related_coronavirus_strain_camel/UAE_B20_2015	Camel
MF598611	Middle_East_respiratory_syndrome-related_coronavirus_strain_camel/UAE_B19_2015	Camel
MF598610	Middle_East_respiratory_syndrome-related_coronavirus_strain_camel/UAE_B18_2015	Camel
MF598609	Middle_East_respiratory_syndrome-related_coronavirus_strain_camel/UAE_B17_2015	Camel
MF598608	Middle_East_respiratory_syndrome-related_coronavirus_strain_camel/UAE_B16_2015	Camel
MF598607	Middle_East_respiratory_syndrome-related_coronavirus_strain_camel/UAE_B15_2015	Camel
MF598606	Middle_East_respiratory_syndrome-related_coronavirus_strain_camel/UAE_B14_2015	Camel
MF598605	Middle_East_respiratory_syndrome-related_coronavirus_strain_camel/UAE_B13_2015	Camel
MF598604	Middle_East_respiratory_syndrome-related_coronavirus_strain_camel/UAE_B12_2015	Camel
MF598603	Middle_East_respiratory_syndrome-related_coronavirus_strain_camel/UAE_B11_2015	Camel
MF598602	Middle_East_respiratory_syndrome-related_coronavirus_strain_camel/UAE_B10_2015	Camel
MF598601	Middle_East_respiratory_syndrome-related_coronavirus_strain_camel/UAE_B9_2015	Camel
MF598600	Middle_East_respiratory_syndrome-related_coronavirus_strain_camel/UAE_B8_2015	Camel
MF598599	Middle_East_respiratory_syndrome-related_coronavirus_strain_camel/UAE_B7_2015	Camel
MF598598	Middle_East_respiratory_syndrome-related_coronavirus_strain_camel/UAE_B6_2015	Camel
MF598597	Middle_East_respiratory_syndrome-related_coronavirus_strain_camel/UAE_B5_2015	Camel
MF598596	Middle_East_respiratory_syndrome-related_coronavirus_strain_camel/UAE_B4_2015	Camel
MF598595	Middle_East_respiratory_syndrome-related_coronavirus_strain_camel/UAE_B2_2015	Camel
MF598594	Middle_East_respiratory_syndrome-related_coronavirus_strain_camel/UAE_B1_2015	Camel
KT368860	Middle_East_respiratory_syndrome_coronavirus_isolate_camel/Jeddah/Jd6(b)/2015	Camel
KU242424	Middle_East_respiratory_syndrome_coronavirus_isolate_Camel/UAE/D469-14	Camel
KU242423	Middle_East_respiratory_syndrome_coronavirus_isolate_Camel/UAE/D511-14	Camel
KT368890	Middle_East_respiratory_syndrome_coronavirus_isolate_camel/Taif/T157(b)/2015	Camel
KT368889	Middle_East_respiratory_syndrome_coronavirus_isolate_camel/Taif/T150/2015	Camel
KT368888	Middle_East_respiratory_syndrome_coronavirus_isolate_camel/Taif/T98/2015	Camel
KT368887	Middle_East_respiratory_syndrome_coronavirus_isolate_camel/Taif/T92/2015	Camel
KT368886	Middle_East_respiratory_syndrome_coronavirus_isolate_camel/Taif/T91(b)/2015	Camel
KT368885	Middle_East_respiratory_syndrome_coronavirus_isolate_camel/Taif/T89/2015	Camel
KT368884	Middle_East_respiratory_syndrome_coronavirus_isolate_camel/Taif/T68/2015	Camel
KT368883	Middle_East_respiratory_syndrome_coronavirus_isolate_camel/Taif/T22/2015	Camel
KT368882	Middle_East_respiratory_syndrome_coronavirus_isolate_camel/Taif/T16/2015	Camel
KT368881	Middle_East_respiratory_syndrome_coronavirus_isolate_camel/Taif/T7/2015	Camel
KT368880	Middle_East_respiratory_syndrome_coronavirus_isolate_camel/Taif/T3/2015	Camel
KT368879	Middle_East_respiratory_syndrome_coronavirus_isolate_camel/Riyadh/Ry86/2015	Camel
KT368878	Middle_East_respiratory_syndrome_coronavirus_isolate_camel/Riyadh/Ry79/2015	Camel
KT368877	Middle_East_respiratory_syndrome_coronavirus_isolate_camel/Riyadh/Ry64/2015	Camel
KT368876	Middle_East_respiratory_syndrome_coronavirus_isolate_camel/Riyadh/Ry63/2015	Camel
KT368875	Middle_East_respiratory_syndrome_coronavirus_isolate_camel/Riyadh/Ry179/2015	Camel
KT368874	Middle_East_respiratory_syndrome_coronavirus_isolate_camel/Riyadh/Ry178/2015	Camel
KT368873	Middle_East_respiratory_syndrome_coronavirus_isolate_camel/Riyadh/Ry177/2015	Camel
KT368872	Middle_East_respiratory_syndrome_coronavirus_isolate_camel/Riyadh/Ry173/2015	Camel
KT368871	Middle_East_respiratory_syndrome_coronavirus_isolate_camel/Riyadh/Ry162/2015	Camel
KT368870	Middle_East_respiratory_syndrome_coronavirus_isolate_camel/Riyadh/Ry159(b)/2015	Camel
KT368869	Middle_East_respiratory_syndrome_coronavirus_isolate_camel/Riyadh/Ry137/2015	Camel
KT368868	Middle_East_respiratory_syndrome_coronavirus_isolate_camel/Riyadh/Ry136/2015	Camel
KT368867	Middle_East_respiratory_syndrome_coronavirus_isolate_camel/Jeddah/Jd199/2015	Camel
KT368866	Middle_East_respiratory_syndrome_coronavirus_isolate_camel/Jeddah/Jd175/2015	Camel
KT368865	Middle_East_respiratory_syndrome_coronavirus_isolate_camel/Jeddah/Jd90/2015	Camel
KT368864	Middle_East_respiratory_syndrome_coronavirus_isolate_camel/Jeddah/Jd87/2015	Camel
KT368863	Middle_East_respiratory_syndrome_coronavirus_isolate_camel/Jeddah/Jd86/2015	Camel
KT368862	Middle_East_respiratory_syndrome_coronavirus_isolate_camel/Jeddah/Jd85/2015	Camel
KT368861	Middle_East_respiratory_syndrome_coronavirus_isolate_camel/Jeddah/Jd7/2015	Camel
KT368859	Middle_East_respiratory_syndrome_coronavirus_isolate_camel/Jeddah/Jd4/2015	Camel
KT368858	Middle_East_respiratory_syndrome_coronavirus_isolate_camel/Jeddah/Jd1(b)/2015	Camel
KT368857	Middle_East_respiratory_syndrome_coronavirus_isolate_camel/Jeddah/S99/2014	Camel
KT368856	Middle_East_respiratory_syndrome_coronavirus_isolate_camel/Jeddah/S94/2014	Camel
KT368855	Middle_East_respiratory_syndrome_coronavirus_isolate_camel/Jeddah/S93/2014	Camel
KT368854	Middle_East_respiratory_syndrome_coronavirus_isolate_camel/Jeddah/S73/2014	Camel
KT368853	Middle_East_respiratory_syndrome_coronavirus_isolate_camel/Jeddah/S100/2014	Camel
KT368852	Middle_East_respiratory_syndrome_coronavirus_isolate_camel/Jeddah/O47(b)/2014	Camel
KT368851	Middle_East_respiratory_syndrome_coronavirus_isolate_camel/Jeddah/O30/2014	Camel
KT368850	Middle_East_respiratory_syndrome_coronavirus_isolate_camel/Jeddah/O24/2014	Camel
KT368849	Middle_East_respiratory_syndrome_coronavirus_isolate_camel/Jeddah/O23(b)/2014	Camel
KT368848	Middle_East_respiratory_syndrome_coronavirus_isolate_camel/Jeddah/N68(b)/2014	Camel
KT368847	Middle_East_respiratory_syndrome_coronavirus_isolate_camel/Jeddah/N62(b)/2014	Camel
KT368846	Middle_East_respiratory_syndrome_coronavirus_isolate_camel/Jeddah/N51/2014	Camel
KT368845	Middle_East_respiratory_syndrome_coronavirus_isolate_camel/Jeddah/D92/2014	Camel
KT368844	Middle_East_respiratory_syndrome_coronavirus_isolate_camel/Jeddah/D90/2014	Camel
KT368843	Middle_East_respiratory_syndrome_coronavirus_isolate_camel/Jeddah/D88/2014	Camel
KT368842	Middle_East_respiratory_syndrome_coronavirus_isolate_camel/Jeddah/D50(b)/2014	Camel
KT368841	Middle_East_respiratory_syndrome_coronavirus_isolate_camel/Jeddah/D49/2014	Camel
KT368840	Middle_East_respiratory_syndrome_coronavirus_isolate_camel/Jeddah/D48/2014	Camel
KT368839	Middle_East_respiratory_syndrome_coronavirus_isolate_camel/Jeddah/D47/2014	Camel
KT368838	Middle_East_respiratory_syndrome_coronavirus_isolate_camel/Jeddah/D46(b)/2014	Camel
KT368837	Middle_East_respiratory_syndrome_coronavirus_isolate_camel/Jeddah/D45/2014	Camel
KT368836	Middle_East_respiratory_syndrome_coronavirus_isolate_camel/Jeddah/D43(b)/2014	Camel
KT368835	Middle_East_respiratory_syndrome_coronavirus_isolate_camel/Jeddah/D42/2014	Camel
KT368834	Middle_East_respiratory_syndrome_coronavirus_isolate_camel/Jeddah/D40/2014	Camel
KT368833	Middle_East_respiratory_syndrome_coronavirus_isolate_camel/Jeddah/D38(b)/2014	Camel
KT368832	Middle_East_respiratory_syndrome_coronavirus_isolate_camel/Jeddah/D36/2014	Camel
KT368831	Middle_East_respiratory_syndrome_coronavirus_isolate_camel/Jeddah/D35/2014	Camel
KT368830	Middle_East_respiratory_syndrome_coronavirus_isolate_camel/Jeddah/D34/2014	Camel
KT368829	Middle_East_respiratory_syndrome_coronavirus_isolate_camel/Jeddah/D33(b)/2014	Camel
KT368828	Middle_East_respiratory_syndrome_coronavirus_isolate_camel/Jeddah/D100/2014	Camel
KT368827	Middle_East_respiratory_syndrome_coronavirus_isolate_camel/Jeddah/401/2014	Camel
KT368826	Middle_East_respiratory_syndrome_coronavirus_isolate_camel/Riyadh/Ry84N/2014	Camel
KT368825	Middle_East_respiratory_syndrome_coronavirus_isolate_camel/Riyadh/Ry23N/2014	Camel
KT368824	Middle_East_respiratory_syndrome_coronavirus_isolate_camel/Jeddah/F13A/2014	Camel
KP719933	Middle_East_respiratory_syndrome_coronavirus_isolate_Camel/UAE/D1209/2014	Camel
KP719932	Middle_East_respiratory_syndrome_coronavirus_isolate_Camel/UAE/D1243	Camel
KP719931	Middle_East_respiratory_syndrome_coronavirus_isolate_Camel/UAE/D1339	Camel
KP719930	Middle_East_respiratory_syndrome_coronavirus_isolate_Camel/UAE/D1164	Camel
KP719929	Middle_East_respiratory_syndrome_coronavirus_isolate_Camel/UAE/D1164	Camel
KP719928	Middle_East_respiratory_syndrome_coronavirus_isolate_Camel/UAE/D1164	Camel
KP719927	Middle_East_respiratory_syndrome_coronavirus_isolate_Camel/UAE/D1164.9/2014	Camel
KJ650098	Middle_East_respiratory_syndrome_coronavirus_isolate_Camel/Qatar_2_2014	Camel
KJ713299	Middle_East_respiratory_syndrome_coronavirus_isolate_KSA-CAMEL-376	Camel
KJ713298	Middle_East_respiratory_syndrome_coronavirus_isolate_KSA-CAMEL-363	Camel
KJ713297	Middle_East_respiratory_syndrome_coronavirus_isolate_KSA-CAMEL-503	Camel
KJ713296	Middle_East_respiratory_syndrome_coronavirus_isolate_KSA-CAMEL-378	Camel
KJ713295	Middle_East_respiratory_syndrome_coronavirus_isolate_KSA-CAMEL-505	Camel
KT006149	Middle_East_respiratory_syndrome_coronavirus_strain_ChinaGD01	Human
KM015348	Middle_East_respiratory_syndrome_coronavirus_isolate_England/2/2013	Human
KT225476	Middle_East_respiratory_syndrome_coronavirus_isolate_MERS-CoV/THA/CU/17_06_2015	Human
KT326819	Middle_East_respiratory_syndrome_coronavirus_strain_MERS-CoV/KOR/KNIH/001_05_2015	Human
MH013216	Middle_East_respiratory_syndrome-related_coronavirus_strain_HCoV-EMC	Human
KU710264	Middle_East_respiratory_syndrome_coronavirus_isolate_Hu/Taif/KSA-7032/2014	Human
KU851859	Middle_East_respiratory_syndrome_coronavirus_isolate_Hu/Jeddah-KSA-3RS2702/2015	Human
KT806055	Middle_East_respiratory_syndrome_coronavirus_isolate_Hu/Jeddah-KSA-C20860/2015	Human
KT806054	Middle_East_respiratory_syndrome_coronavirus_isolate_Hu/Najran-KSA-C20915/2015	Human
KT806053	Middle_East_respiratory_syndrome_coronavirus_isolate_Hu/Kharj-KSA-2598/2015	Human
KT806052	Middle_East_respiratory_syndrome_coronavirus_isolate_Hu/Kharj-KSA-2599/2015	Human
KT806051	Middle_East_respiratory_syndrome_coronavirus_isolate_Hu/Riyadh-KSA-2716/2015	Human
KT806050	Middle_East_respiratory_syndrome_coronavirus_isolate_Hu/Riyadh-KSA-3065/2015	Human
KT806049	Middle_East_respiratory_syndrome_coronavirus_isolate_Hu/Riyadh-KSA-3181/2015	Human
KT806048	Middle_East_respiratory_syndrome_coronavirus_isolate_Hu/Khobar-KSA-6736/2015	Human
KT806047	Middle_East_respiratory_syndrome_coronavirus_isolate_Hu/Hufuf-KSA-9158/2015	Human
KT806046	Middle_East_respiratory_syndrome_coronavirus_isolate_Hu/Hufuf-KSA-11002/2015	Human
KT806045	Middle_East_respiratory_syndrome_coronavirus_isolate_Hu/Jeddah-KSA-C21271/2015	Human
KT806044	Middle_East_respiratory_syndrome_coronavirus_isolate_Hu/Jeddah-KSA-C20843/2015	Human
KM210278	Middle_East_respiratory_syndrome_coronavirus_isolate_England/3/2013	Human
KM210277	Middle_East_respiratory_syndrome_coronavirus_isolate_England/4/2013	Human
KF192507	Middle_East_respiratory_syndrome_coronavirus	Human
MK129253	Middle_East_respiratory_syndrome-related_coronavirus_isolate_MERS-CoV/KOR/KCDC/001_2018-TSVi	Human
KX034100	Middle_East_respiratory_syndrome_coronavirus_isolate_MERS-CoV/KOR/Seoul/177-3-2015	Human
KX034099	Middle_East_respiratory_syndrome_coronavirus_isolate_MERS-CoV/KOR/Seoul/169-2015	Human
KX034098	Middle_East_respiratory_syndrome_coronavirus_isolate_MERS-CoV/KOR/Seoul/162-1-2015	Human
KX034097	Middle_East_respiratory_syndrome_coronavirus_isolate_MERS-CoV/KOR/Seoul/080-3-2015	Human
KX034096	Middle_East_respiratory_syndrome_coronavirus_isolate_MERS-CoV/KOR/Seoul/077-2-2015	Human
KX034095	Middle_East_respiratory_syndrome_coronavirus_isolate_MERS-CoV/KOR/Seoul/066-2015	Human
KX034094	Middle_East_respiratory_syndrome_coronavirus_isolate_MERS-CoV/KOR/Seoul/050-1-2015	Human
KX034093	Middle_East_respiratory_syndrome_coronavirus_isolate_MERS-CoV/KOR/Seoul/014-2015	Human
KT868877	Middle_East_respiratory_syndrome_coronavirus_isolate_MERS-CoV/KOR/CNUH_SNU/172_06_2015	Human
KT868876	Middle_East_respiratory_syndrome_coronavirus_isolate_MERS-CoV/KOR/CNUH_SNU/148_06_2015	Human
KT868875	Middle_East_respiratory_syndrome_coronavirus_isolate_MERS-CoV/KOR/CNUH_SNU/122_06_2015	Human
KT868874	Middle_East_respiratory_syndrome_coronavirus_isolate_MERS-CoV/KOR/CNUH_SNU/110_06_2015	Human
KT868873	Middle_East_respiratory_syndrome_coronavirus_isolate_MERS-CoV/KOR/CNUH_SNU/085_06_2015	Human
KT868872	Middle_East_respiratory_syndrome_coronavirus_isolate_MERS-CoV/KOR/CNUH_SNU/082_06_2015	Human
KT868871	Middle_East_respiratory_syndrome_coronavirus_isolate_MERS-CoV/KOR/CNUH_SNU/054_06_2015	Human
KT868870	Middle_East_respiratory_syndrome_coronavirus_isolate_MERS-CoV/KOR/CNUH_SNU/038_06_2015	Human
KT868869	Middle_East_respiratory_syndrome_coronavirus_isolate_MERS-CoV/KOR/CNUH_SNU/031_06_2015	Human
KT868868	Middle_East_respiratory_syndrome_coronavirus_isolate_MERS-CoV/KOR/CNUH_SNU/030_06_2015	Human
KT868867	Middle_East_respiratory_syndrome_coronavirus_isolate_MERS-CoV/KOR/CNUH_SNU/024_06_2015	Human
KT868866	Middle_East_respiratory_syndrome_coronavirus_isolate_MERS-CoV/KOR/CNUH_SNU/023_06_2015	Human
KT868865	Middle_East_respiratory_syndrome_coronavirus_isolate_MERS-CoV/KOR/CNUH_SNU/016_06_2015	Human
KT029139	Middle_East_respiratory_syndrome_coronavirus_isolate_MERS-CoV/KOR/KNIH/002_05_2015	Human
KF958702	Middle_East_respiratory_syndrome_coronavirus_isolate_MERS-CoV-Jeddah-human-1	Human
MK280984	Middle_East_respiratory_syndrome-related_coronavirus_isolate_Qatar15	Human
MN365233	Middle_East_respiratory_syndrome-related_coronavirus_strain_Hu/Riyadh-KSA-19003852/2019	Human
MN365232	Middle_East_respiratory_syndrome-related_coronavirus_strain_Hu/Riyadh-KSA-19001796/2019	Human
MN120514	Middle_East_respiratory_syndrome-related_coronavirus_isolate_013	Human
MN120513	Middle_East_respiratory_syndrome-related_coronavirus_isolate_016	Human
KJ477103	Middle_East_respiratory_syndrome-related_coronavirus_isolate_NRCE-HKU270	Human
MK796425	Middle_East_respiratory_syndrome-related_coronavirus_isolate_KNIH/002_05_2015	Human
MH259486	Middle_East_respiratory_syndrome-related_coronavirus_isolate_KSA_1723	Human
MH259485	Middle_East_respiratory_syndrome-related_coronavirus_isolate_KSA_1722	Human
MH029552	Middle_East_respiratory_syndrome-related_coronavirus_isolate_Hu/Riyadh-KSA-008D3N/2015	Human
MK483839	Middle_East_respiratory_syndrome-related_coronavirus_strain_Hu/Albaha-KSA-0800H/2018	Human
MK462256	Middle_East_respiratory_syndrome-related_coronavirus_strain_Hu/Riyadh-KSA-18014506/2018	Human
MK462255	Middle_East_respiratory_syndrome-related_coronavirus_strain_Hu/Riyadh-KSA-18014504/2018	Human
MK462254	Middle_East_respiratory_syndrome-related_coronavirus_strain_Hu/Qaseem-KSA-18013897/2018	Human
MK462253	Middle_East_respiratory_syndrome-related_coronavirus_strain_Hu/Riyadh-KSA-18013832/2018	Human
MK462252	Middle_East_respiratory_syndrome-related_coronavirus_strain_Hu/Tabuk-KSA-153/2018	Human
MK462251	Middle_East_respiratory_syndrome-related_coronavirus_strain_Hu/Northern-KSA-1847784/2018	Human
MK462250	Middle_East_respiratory_syndrome-related_coronavirus_strain_Hu/Najran-KSA-183RS279/2018	Human
MK462249	Middle_East_respiratory_syndrome-related_coronavirus_strain_Hu/Riyadh-KSA-18012493/2018	Human
MK462248	Middle_East_respiratory_syndrome-related_coronavirus_strain_Hu/Najran-KSA-182RS2567/2018	Human
MK462247	Middle_East_respiratory_syndrome-related_coronavirus_strain_Hu/Jeddah-KSA-182RS2449/2018	Human
MK462246	Middle_East_respiratory_syndrome-related_coronavirus_strain_Hu/Jeddah-KSA-173RS1570/2017	Human
MK462245	Middle_East_respiratory_syndrome-related_coronavirus_strain_Hu/Jeddah-KSA-173RS1512/2017	Human
MK462244	Middle_East_respiratory_syndrome-related_coronavirus_strain_Hu/Aseer-KSA-173RS1288/2017	Human
MK462243	Middle_East_respiratory_syndrome-related_coronavirus_strain_Hu/Jeddah-KSA-173RS1101/2017	Human
MK357909	Middle_East_respiratory_syndrome-related_coronavirus_isolate_011/LOM/C20/F1	Human
MK357908	Middle_East_respiratory_syndrome-related_coronavirus_isolate_011/DAB/C8/F1	Human
MK039553	Middle_East_respiratory_syndrome-related_coronavirus_isolate_Hu/Jordan-201440011858/2014	Human
MK039552	Middle_East_respiratory_syndrome-related_coronavirus_isolate_Hu/Jordan-201440011123/2014	Human
MK052676	Middle_East_respiratory_syndrome-related_coronavirus_isolate_Hu/Jordan-201440011858/2014	Human
MF000460	Middle_East_respiratory_syndrome-related_coronavirus_isolate_Hu/Amman-Jordan-12716/2015	Human
MF000459	Middle_East_respiratory_syndrome-related_coronavirus_isolate_Hu/Amman-Jordan-12918/2015	Human
MF000458	Middle_East_respiratory_syndrome-related_coronavirus_isolate_Hu/Amman-Jordan-13030/2015	Human
MF000457	Middle_East_respiratory_syndrome-related_coronavirus_isolate_Hu/Amman-Jordan-12641/2015	Human
MG470650	UNVERIFIED:_Middle_East_respiratory_syndrome-related_coronavirus_isolate_2362_genomic_sequence	Human
MG280945	UNVERIFIED:_Middle_East_respiratory_syndrome-related_coronavirus_strain_KASCTIGB2	Human
MG280944	UNVERIFIED:_Middle_East_respiratory_syndrome-related_coronavirus_strain_KASCTIGB1	Human
MH310912	Middle_East_respiratory_syndrome-related_coronavirus_strain_Hu/Riyadh-KSA-7344/2017	Human
MH310911	Middle_East_respiratory_syndrome-related_coronavirus_strain_Hu/Riyadh-KSA-10717/2017	Human
MH310910	Middle_East_respiratory_syndrome-related_coronavirus_strain_Hu/Riyadh-KSA-7696/2017	Human
MH310909	Middle_East_respiratory_syndrome-related_coronavirus_strain_Hu/Riyadh-KSA-5767/2017	Human
MG912609	Middle_East_respiratory_syndrome-related_coronavirus_strain_Hu/Riyadh-KSA-7275/2017	Human
MG912608	Middle_East_respiratory_syndrome-related_coronavirus_strain_Hu/Riyadh-KSA-9730/2017	Human
MG912607	Middle_East_respiratory_syndrome-related_coronavirus_strain_Hu/Riyadh-KSA-9522/2017	Human
MG912606	Middle_East_respiratory_syndrome-related_coronavirus_strain_Hu/Riyadh-KSA-9852/2017	Human
MG912605	Middle_East_respiratory_syndrome-related_coronavirus_strain_Hu/Riyadh-KSA-9835/2017	Human
MG912604	Middle_East_respiratory_syndrome-related_coronavirus_strain_Hu/Riyadh-KSA-9689/2017	Human
MG912603	Middle_East_respiratory_syndrome-related_coronavirus_strain_Hu/Riyadh-KSA-9693/2017	Human
MG912602	Middle_East_respiratory_syndrome-related_coronavirus_strain_Hu/Riyadh-KSA-9614/2017	Human
MG912601	Middle_East_respiratory_syndrome-related_coronavirus_strain_Hu/Riyadh-KSA-10308/2017	Human
MG912600	Middle_East_respiratory_syndrome-related_coronavirus_strain_Hu/Riyadh-KSA-8882/2017	Human
MG912599	Middle_East_respiratory_syndrome-related_coronavirus_strain_Hu/Riyadh-KSA-8667/2017	Human
MG912598	Middle_East_respiratory_syndrome-related_coronavirus_strain_Hu/Riyadh-KSA-7680/2017	Human
MG912597	Middle_East_respiratory_syndrome-related_coronavirus_strain_Hu/Riyadh-KSA-7423/2017	Human
MG912596	Middle_East_respiratory_syndrome-related_coronavirus_strain_Hu/Riyadh-KSA-7373/2017	Human
MG912595	Middle_East_respiratory_syndrome-related_coronavirus_strain_Hu/Riyadh-KSA-7178/2017	Human
MF741836	Middle_East_respiratory_syndrome-related_coronavirus_strain_Hu/Jordan-13076/2015	Human
MF741835	Middle_East_respiratory_syndrome-related_coronavirus_strain_Hu/Jordan-13068/2015	Human
MF741834	Middle_East_respiratory_syndrome-related_coronavirus_strain_Hu/Jordan-13030/2015	Human
MF741833	Middle_East_respiratory_syndrome-related_coronavirus_strain_Hu/Jordan-13025/2015	Human
MF741832	Middle_East_respiratory_syndrome-related_coronavirus_strain_Hu/Jordan-12964/2015	Human
MF741831	Middle_East_respiratory_syndrome-related_coronavirus_strain_Hu/Jordan-12856/2015	Human
MF741830	Middle_East_respiratory_syndrome-related_coronavirus_strain_Hu/Jordan-12764/2015	Human
MF741829	Middle_East_respiratory_syndrome-related_coronavirus_strain_Hu/Jordan-12716/2015	Human
MF741828	Middle_East_respiratory_syndrome-related_coronavirus_strain_Hu/Jordan-12688/2015	Human
MF741827	Middle_East_respiratory_syndrome-related_coronavirus_strain_Hu/Jordan-12662/2015	Human
MF741826	Middle_East_respiratory_syndrome-related_coronavirus_strain_Hu/Jordan-12642/2015	Human
MF741825	Middle_East_respiratory_syndrome-related_coronavirus_strain_Hu/Jordan-12641/2015	Human
MF741837	Middle_East_respiratory_syndrome-related_coronavirus_strain_Hu/Jordan-12918/2015	Human
MH432120	Middle_East_respiratory_syndrome-related_coronavirus_isolate_2366	Human
MH395139	Middle_East_respiratory_syndrome-related_coronavirus_isolate_2363	Human
MH371127	Middle_East_respiratory_syndrome-related_coronavirus_isolate_2362	Human
LP963762	Sequence_1_from_Patent_WO2017176596	Human
MH454272	Middle_East_respiratory_syndrome-related_coronavirus_strain_HCoV-EMC	Human
MH306207	Middle_East_respiratory_syndrome-related_coronavirus_strain_HCoV-EMC	Human
KY688124	Middle_East_respiratory_syndrome-related_coronavirus_strain_Hu/Hufuf-KSA-11401/2015	Human
KY688123	Middle_East_respiratory_syndrome-related_coronavirus_strain_Hu/Hufuf-KSA-11150/2015	Human
KY688122	Middle_East_respiratory_syndrome-related_coronavirus_strain_Hu/Hufuf-KSA-11767/2015	Human
KY688121	Middle_East_respiratory_syndrome-related_coronavirus_strain_Hu/Hufuf-KSA-11442/2015	Human
KY688120	Middle_East_respiratory_syndrome-related_coronavirus_strain_Hu/Hufuf-KSA-11002/2015	Human
KY688119	Middle_East_respiratory_syndrome-related_coronavirus_strain_Hu/Aseer-KSA-Rs924/2015	Human
KY688118	Middle_East_respiratory_syndrome-related_coronavirus_strain_Hu/Khobar-KSA-6736/2015	Human
KY673148	Middle_East_respiratory_syndrome-related_coronavirus_strain_Hu/Oman_50_2015	Human
KY581694	Middle_East_respiratory_syndrome-related_coronavirus_strain_Hu/UAE_X_2014	Human
KY581693	Middle_East_respiratory_syndrome-related_coronavirus_strain_Hu/UAE_032_2014	Human
KY581692	Middle_East_respiratory_syndrome-related_coronavirus_strain_Hu/UAE_025_2014	Human
KY581691	Middle_East_respiratory_syndrome-related_coronavirus_strain_Hu/UAE_023_2014	Human
KY581690	Middle_East_respiratory_syndrome-related_coronavirus_strain_Hu/UAE_017_2014	Human
KY581689	Middle_East_respiratory_syndrome-related_coronavirus_strain_Hu/UAE_015_2014	Human
KY581688	Middle_East_respiratory_syndrome-related_coronavirus_strain_Hu/UAE_011_2014	Human
KY581687	Middle_East_respiratory_syndrome-related_coronavirus_strain_Hu/UAE_011_2013	Human
KY581686	Middle_East_respiratory_syndrome-related_coronavirus_strain_Hu/UAE_009_2014	Human
KY581685	Middle_East_respiratory_syndrome-related_coronavirus_strain_Hu/UAE_004_2013	Human
KY581684	Middle_East_respiratory_syndrome-related_coronavirus_strain_Hu/UAE_002_2013	Human
MG366883	Middle_East_respiratory_syndrome-related_coronavirus_strain_Hu/Riyadh-KSA-10024/2017	Human
MG366882	Middle_East_respiratory_syndrome-related_coronavirus_strain_Hu/Riyadh-KSA-8683/2017	Human
MG366881	Middle_East_respiratory_syndrome-related_coronavirus_strain_Hu/Riyadh-KSA-8677/2017	Human
MG366880	Middle_East_respiratory_syndrome-related_coronavirus_strain_Hu/Riyadh-KSA-7436/2017	Human
KX108946	Middle_East_respiratory_syndrome_coronavirus_isolate_D1189	Human
KX108945	Middle_East_respiratory_syndrome_coronavirus_isolate_D1271/15	Human
KX108944	Middle_East_respiratory_syndrome_coronavirus_isolate_D1157/15	Human
KX108943	Middle_East_respiratory_syndrome_coronavirus_isolate_D998/15	Human
KX108942	Middle_East_respiratory_syndrome_coronavirus_isolate_D389/15	Human
KX108941	Middle_East_respiratory_syndrome_coronavirus_isolate_D383/15	Human
KX108940	Middle_East_respiratory_syndrome_coronavirus_isolate_D374/15	Human
KX108939	Middle_East_respiratory_syndrome_coronavirus_isolate_D252/15	Human
KX108938	Middle_East_respiratory_syndrome_coronavirus_isolate_D2597	Human
KX108937	Middle_East_respiratory_syndrome_coronavirus_isolate_D1164	Human
KT861628	Middle_East_respiratory_syndrome_coronavirus_isolate_Hu/Jordan-201440011123/2014	Human
KT861627	Middle_East_respiratory_syndrome_coronavirus_isolate_Hu/Jordan-20140010168/2014	Human
KT877351	Middle_East_respiratory_syndrome_coronavirus_isolate_KSA_1724	Human
KT877350	Middle_East_respiratory_syndrome_coronavirus_isolate_KSA_1725	Human
KU233364	Middle_East_respiratory_syndrome_coronavirus_isolate_Jordan_1_cultured_2015	Human
KU233363	Middle_East_respiratory_syndrome_coronavirus_isolate_Jordan_1_2015	Human
KU233362	Middle_East_respiratory_syndrome_coronavirus_isolate_Jordan_10_2015	Human
KP209313	Middle_East_respiratory_syndrome_coronavirus_strain_Abu_Dhabi_UAE_26_2014	Human
KP209312	Middle_East_respiratory_syndrome_coronavirus_strain_Abu_Dhabi_UAE_9_2013	Human
KP209311	Middle_East_respiratory_syndrome_coronavirus_strain_Abu_Dhabi_UAE_33_2014	Human
KP209310	Middle_East_respiratory_syndrome_coronavirus_strain_Abu_Dhabi/Gayathi_UAE_2_2014	Human
KP209309	Middle_East_respiratory_syndrome_coronavirus_strain_Abu_Dhabi_UAE_30_2014	Human
KP209308	Middle_East_respiratory_syndrome_coronavirus_strain_Abu_Dhabi_UAE_16_2014	Human
KP209307	Middle_East_respiratory_syndrome_coronavirus_strain_Abu_Dhabi_UAE_18_2014	Human
KP209306	Middle_East_respiratory_syndrome_coronavirus_strain_Abu_Dhabi_UAE_8_2014	Human
KU308549	Middle_East_respiratory_syndrome_coronavirus_isolate_Korea/Seoul/SNU1-035/2015	Human
KT026456	Middle_East_respiratory_syndrome_coronavirus_isolate_Hu/Riyadh_KSA_4050_2015	Human
KT026455	Middle_East_respiratory_syndrome_coronavirus_isolate_Hu/Riyadh_KSA_2959_2015	Human
KT026454	Middle_East_respiratory_syndrome_coronavirus_strain_Hu/Riyadh_KSA_4050_2015	Human
KT026453	Middle_East_respiratory_syndrome_coronavirus_strain_Hu/Riyadh_KSA_2959_2015	Human
KT374057	Middle_East_respiratory_syndrome_coronavirus_isolate_KOREA/Seoul/168-2-2015	Human
KT374056	Middle_East_respiratory_syndrome_coronavirus_isolate_KOREA/Seoul/168-1-2015	Human
KT374055	Middle_East_respiratory_syndrome_coronavirus_isolate_KOREA/Seoul/035-2-2015	Human
KT374054	Middle_East_respiratory_syndrome_coronavirus_isolate_KOREA/Seoul/035-1-2015	Human
KT374053	Middle_East_respiratory_syndrome_coronavirus_isolate_KOREA/Seoul/014-2-2015	Human
KT374052	Middle_East_respiratory_syndrome_coronavirus_isolate_KOREA/Seoul/014-1-2015	Human
KT374051	Middle_East_respiratory_syndrome_coronavirus_isolate_KOREA/Seoul/163-1-2015	Human
KT374050	Middle_East_respiratory_syndrome_coronavirus_isolate_KOREA/Seoul/163-2-2015	Human
KT751244	Middle_East_respiratory_syndrome_coronavirus_strain_D2731	Human
KT121581	Middle_East_respiratory_syndrome_coronavirus_isolate_KFMC-7	Human
KT121580	Middle_East_respiratory_syndrome_coronavirus_isolate_KFMC-1	Human
KT121579	Middle_East_respiratory_syndrome_coronavirus_isolate_KFMC-8	Human
KT121578	Middle_East_respiratory_syndrome_coronavirus_isolate_KFMC-10	Human
KT121577	Middle_East_respiratory_syndrome_coronavirus_isolate_KFMC-2	Human
KT121576	Middle_East_respiratory_syndrome_coronavirus_isolate_KFMC-6	Human
KT121575	Middle_East_respiratory_syndrome_coronavirus_isolate_KFMC-4	Human
KT121574	Middle_East_respiratory_syndrome_coronavirus_isolate_KFMC-9	Human
KT121573	Middle_East_respiratory_syndrome_coronavirus_isolate_KFMC-3	Human
KT121572	Middle_East_respiratory_syndrome_coronavirus_isolate_KFMC-5	Human
KM027262	Middle_East_respiratory_syndrome_coronavirus_isolate_Riyadh_2014KSA_683/KSA/2014	Human
KM027261	Middle_East_respiratory_syndrome_coronavirus_isolate_Makkah_C9355/KSA/Makkah/2014-04-15	Human
KM027260	Middle_East_respiratory_syndrome_coronavirus_isolate_Jeddah_C10306/KSA/2014-04-20	Human
KM027259	Middle_East_respiratory_syndrome_coronavirus_isolate_Jeddah_C9055/KSA/2014-04-14	Human
KM027258	Middle_East_respiratory_syndrome_coronavirus_isolate_Jeddah_C8826/KSA/2014-04-12	Human
KM027257	Middle_East_respiratory_syndrome_coronavirus_isolate_Jeddah_C7770/KSA/2014-04-07	Human
KM027256	Middle_East_respiratory_syndrome_coronavirus_isolate_Jeddah_C7569/KSA/2014-04-03	Human
KM027255	Middle_East_respiratory_syndrome_coronavirus_isolate_Jeddah_C7149/KSA/2014-04-05	Human
KJ813439	Middle_East_respiratory_syndrome_coronavirus_strain_Indiana/USA-1_Saudi_Arabia_2014	Human
KT156561	Middle_East_respiratory_syndrome_coronavirus_strain_Hu/Oman_2874_2013	Human
KT156560	Middle_East_respiratory_syndrome_coronavirus_strain_Hu/Oman_2285_2013	Human
KT036374	Middle_East_respiratory_syndrome_coronavirus_isolate_ChinaGD01_variant_2	Human
KT036373	Middle_East_respiratory_syndrome_coronavirus_isolate_ChinaGD01_variant_1	Human
KT036372	Middle_East_respiratory_syndrome_coronavirus_isolate_ChinaGD01	Human
KR011266	Middle_East_respiratory_syndrome_coronavirus_strain_Hu/Riyadh-KSA-2049/2015	Human
KR011265	Middle_East_respiratory_syndrome_coronavirus_strain_Hu/Riyadh-KSA-2466/2015	Human
KR011264	Middle_East_respiratory_syndrome_coronavirus_strain_Hu/Riyadh-KSA-2343/2015	Human
KR011263	Middle_East_respiratory_syndrome_coronavirus_strain_Hu/Riyadh-KSA-2345/2015	Human
KP223131	Middle_East_respiratory_syndrome_coronavirus_isolate_Florida/USA-2_Saudi_Arabia_2014	Human
KJ650297	Middle_East_respiratory_syndrome_coronavirus_isolate_KFU-HKU_1	Human
KJ650296	Middle_East_respiratory_syndrome_coronavirus_isolate_KFU-HKU_19Dam	Human
KJ650295	Middle_East_respiratory_syndrome_coronavirus_isolate_KFU-HKU_13	Human
KF600652	Middle_East_respiratory_syndrome_coronavirus_isolate_Riyadh_2_2012	Human
KF600651	Middle_East_respiratory_syndrome_coronavirus_isolate_Al-Hasa_18_2013	Human
KF600647	Middle_East_respiratory_syndrome_coronavirus_isolate_Al-Hasa_17_2013	Human
KF600645	Middle_East_respiratory_syndrome_coronavirus_isolate_Al-Hasa_15_2013	Human
KF600644	Middle_East_respiratory_syndrome_coronavirus_isolate_Al-Hasa_16_2013	Human
KF600634	Middle_East_respiratory_syndrome_coronavirus_isolate_Al-Hasa_21_2013	Human
KF600632	Middle_East_respiratory_syndrome_coronavirus_isolate_Al-Hasa_19_2013	Human
KF600630	Middle_East_respiratory_syndrome_coronavirus_isolate_Buraidah_1_2013	Human
KF600628	Middle_East_respiratory_syndrome_coronavirus_isolate_Hafr-Al-Batin_1_2013	Human
KF600627	Middle_East_respiratory_syndrome_coronavirus_isolate_Al-Hasa_12_2013	Human
KF600620	Middle_East_respiratory_syndrome_coronavirus_isolate_Bisha_1_2012	Human
KF600613	Middle_East_respiratory_syndrome_coronavirus_isolate_Riyadh_3_2013	Human
KF600612	Middle_East_respiratory_syndrome_coronavirus_isolate_Riyadh_1_2012	Human
KF186565	Middle_East_respiratory_syndrome_coronavirus_isolate_Al-Hasa_3_2013	Human
KF186567	Middle_East_respiratory_syndrome_coronavirus_isolate_Al-Hasa_1_2013	Human
KF186566	Middle_East_respiratory_syndrome_coronavirus_isolate_Al-Hasa_2_2013	Human
KF186564	Middle_East_respiratory_syndrome_coronavirus_isolate_Al-Hasa_4_2013	Human
KJ556336	Middle_East_respiratory_syndrome_coronavirus_isolate_Jeddah_1_2013	Human
KJ829365	Middle_East_respiratory_syndrome_coronavirus_strain_Florida/USA-2_Saudi_Arabia_2014	Human
KJ156942	Middle_East_respiratory_syndrome_coronavirus_isolate_Riyadh_8b_2013	Human
KJ156916	Middle_East_respiratory_syndrome_coronavirus_isolate_Madinah_3b_2013	Human
KJ156952	Middle_East_respiratory_syndrome_coronavirus_isolate_Riyadh_4_2013	Human
KJ156949	Middle_East_respiratory_syndrome_coronavirus_isolate_Taif_1_2013	Human
KJ156944	Middle_East_respiratory_syndrome_coronavirus_isolate_Riyadh_5_2013	Human
KJ156934	Middle_East_respiratory_syndrome_coronavirus_isolate_Riyadh_14_2013	Human
KJ156910	Middle_East_respiratory_syndrome_coronavirus_isolate_Hafr-Al-Batin_2_2013	Human
KJ156881	Middle_East_respiratory_syndrome_coronavirus_isolate_Wadi-Ad-Dawasir_1_2013	Human
KJ156874	Middle_East_respiratory_syndrome_coronavirus_isolate_Hafr-Al-Batin_6_2013	Human
KJ156869	Middle_East_respiratory_syndrome_coronavirus_isolate_Riyadh_9_2013	Human
KJ156866	Middle_East_respiratory_syndrome_coronavirus_isolate_Al-Hasa_25_2013	Human
KF961222	Middle_East_respiratory_syndrome_coronavirus_isolate_Qatar4	Human
KF961221	Middle_East_respiratory_syndrome_coronavirus_isolate_Qatar3	Human
KF745068	Middle_East_respiratory_syndrome_coronavirus_isolate_FRA/UAE	Human
