# Supplementary material for: Base Composition and Host Adaptation of the SARS-CoV-2: Insight From the Codon Usage Perspective
Source: Front Microbiol. 2021 Apr 6;12:548275. doi: 10.3389/fmicb.2021.548275 (PMC8057303; doi:10.3389/fmicb.2021.548275)
Supplement: Supplementary Material 2 — Codon pair scores of the 3,721 (61 × 61) codon pairs (excluding stop:stop and stop:sense codon pairs) that were analyzed for SARS-CoV-2. [file Table_2.XLS]

## Sheet: Sheet1
Amino acid Pair	Codon Pair	Observed	Expected	Relative synonymous codon pair usage (Observed/Expected)	Codon Pair Score
Lys-Asn	AAA-AAC	117	99.8992	1.17118	0.158012
Lys-Lys	AAA-AAG	237	123.138	1.92467	0.654754
Lys-Thr	AAA-ACA	187	140.441	1.33152	0.286324
Lys-Thr	AAA-ACC	34	32.6376	1.04174	0.040895
Lys-Ile	AAA-ATA	119	80.2473	1.48292	0.39401
Lys-Met	AAA-ATG	170	133.09	1.27733	0.244772
Lys-Gln	AAA-CAA	221	161.074	1.37204	0.316298
Lys-His	AAA-CAC	83	77.0016	1.0779	0.0750139
Lys-His	AAA-CAT	204	176.783	1.15396	0.143197
Lys-Pro	AAA-CCA	221	137.589	1.60624	0.473895
Lys-Pro	AAA-CCC	51	25.4679	2.00252	0.694408
Lys-Pro	AAA-CCT	170	166.473	1.02119	0.0209663
Lys-Arg	AAA-CGT	85	61.9169	1.37281	0.316858
Lys-Leu	AAA-CTC	68	62.2562	1.09226	0.0882491
Lys-Leu	AAA-CTG	49	31.3106	1.56496	0.447863
Lys-Glu	AAA-GAA	203	183.532	1.10608	0.100819
Lys-Asp	AAA-GAC	151	123.114	1.22651	0.204172
Lys-Asp	AAA-GAT	255	218.745	1.16574	0.153356
Lys-Ala	AAA-GCC	85	47.5536	1.78746	0.580794
Lys-Ala	AAA-GCT	204	181.53	1.12378	0.116699
Lys-Gly	AAA-GGA	170	98.301	1.72938	0.547764
Lys-Gly	AAA-GGC	102	84.6901	1.20439	0.185974
Lys-Val	AAA-GTG	119	59.0099	2.01661	0.701419
Lys-Val	AAA-GTT	219	199.644	1.09695	0.092534
Lys-Ser	AAA-TCA	149	118.681	1.25547	0.227511
Lys-Ser	AAA-TCC	51	33.0395	1.5436	0.43412
Lys-Trp	AAA-TGG	132	108.299	1.21885	0.197908
Lys-Leu	AAA-TTA	205	172.087	1.19126	0.175011
Lys-Phe	AAA-TTC	119	81.3885	1.46212	0.37989
Lys-Leu	AAA-TTG	185	112.345	1.64671	0.49878
Asn-Lys	AAC-AAA	200	110.058	1.81722	0.597306
Asn-Asn	AAC-AAC	170	59.0435	2.87923	1.05752
Asn-Asn	AAC-AAT	170	122.955	1.38262	0.323981
Asn-Thr	AAC-ACA	137	72.4968	1.88974	0.636438
Asn-Thr	AAC-ACC	68	16.8479	4.03612	1.39528
Asn-Thr	AAC-ACG	17	8.75213	1.94238	0.663916
Asn-Thr	AAC-ACT	85	78.7108	1.0799	0.0768704
Asn-Arg	AAC-AGG	69	14.2409	4.84521	1.57799
Asn-Ile	AAC-ATA	85	45.7609	1.85748	0.619222
Asn-Ile	AAC-ATC	68	27.6905	2.45572	0.898419
Asn-Met	AAC-ATG	85	55.151	1.54122	0.432576
Asn-Ile	AAC-ATT	137	76.1052	1.80014	0.587864
Asn-Gln	AAC-CAA	102	61.3699	1.66205	0.508054
Asn-Gln	AAC-CAG	68	26.8718	2.53054	0.928432
Asn-His	AAC-CAT	34	19.2087	1.77003	0.570996
Asn-Pro	AAC-CCT	85	50.2657	1.69101	0.525328
Asn-Arg	AAC-CGA	17	5.25132	3.23728	1.17473
Asn-Arg	AAC-CGC	17	10.289	1.65225	0.502136
Asn-Arg	AAC-CGG	17	3.3288	5.10694	1.6306
Asn-Arg	AAC-CGT	34	25.5267	1.33194	0.286634
Asn-Leu	AAC-CTA	86	36.4751	2.35777	0.857718
Asn-Leu	AAC-CTC	49	32.6849	1.49916	0.404907
Asn-Leu	AAC-CTG	17	16.4383	1.03417	0.0336009
Asn-Gly	AAC-GGG	17	6.39534	2.65818	0.977643
Asn-Val	AAC-GTG	52	37.0656	1.40292	0.338554
Asn-Trp	AAC-TGG	34	27.8999	1.21864	0.197737
Asn-Phe	AAC-TTC	51	41.5292	1.22805	0.205429
Asn-Leu	AAC-TTG	66	58.9819	1.11899	0.112424
Asn-Phe	AAC-TTT	109	98.6192	1.10526	0.100081
Lys-Lys	AAG-AAA	221	123.138	1.79473	0.584857
Lys-Lys	AAG-AAG	68	65.6075	1.03647	0.0358184
Lys-Asn	AAG-AAT	153	110.84	1.38037	0.322349
Lys-Thr	AAG-ACA	100	74.8262	1.33643	0.290002
Lys-Arg	AAG-AGA	83	60.48	1.37236	0.316528
Lys-Ser	AAG-AGC	17	13.7257	1.23855	0.213945
Lys-Arg	AAG-AGG	68	18.4039	3.69486	1.30694
Lys-Ser	AAG-AGT	102	54.8412	1.85992	0.620531
Lys-Arg	AAG-CGC	17	13.2969	1.2785	0.245686
Lys-Leu	AAG-CTA	50	37.0163	1.35076	0.300665
Lys-Leu	AAG-CTC	35	33.1699	1.05517	0.0537058
Lys-Leu	AAG-CTT	102	98.0618	1.04016	0.0393746
Lys-Glu	AAG-GAA	102	97.785	1.04311	0.042202
Lys-Asp	AAG-GAC	86	65.5945	1.31109	0.270856
Lys-Ala	AAG-GCT	102	96.7185	1.05461	0.0531679
Lys-Gly	AAG-GGC	51	45.1226	1.13025	0.122443
Lys-Gly	AAG-GGT	151	148.39	1.01759	0.017437
Lys-Val	AAG-GTT	119	106.37	1.11874	0.112202
Lys-Tyr	AAG-TAC	68	54.8714	1.23926	0.214516
Lys-Tyr	AAG-TAT	153	86.2532	1.77385	0.573151
Lys-Ser	AAG-TCA	83	63.2325	1.31262	0.272022
Lys-Ser	AAG-TCT	102	74.8039	1.36356	0.310102
Lys-Cys	AAG-TGC	34	23.449	1.44995	0.371531
Lys-Cys	AAG-TGT	153	82.2206	1.86085	0.621032
Lys-Leu	AAG-TTG	120	59.857	2.00478	0.695533
Lys-Phe	AAG-TTT	119	102.975	1.15562	0.144636
Asn-Thr	AAT-ACG	34	18.2258	1.86548	0.62352
Asn-Arg	AAT-AGA	102	97.4564	1.04662	0.0455675
Asn-Ser	AAT-AGC	68	30.5749	2.22405	0.799328
Asn-Gln	AAT-CAG	85	55.959	1.51897	0.418032
Asn-Pro	AAT-CCG	34	8.98335	3.78478	1.33099
Asn-Arg	AAT-CGA	17	10.9356	1.55456	0.441191
Asn-Leu	AAT-CTT	219	201.223	1.08835	0.0846591
Asn-Asp	AAT-GAC	136	82.7212	1.64408	0.497179
Asn-Glu	AAT-GAG	136	52.3385	2.59847	0.954922
Asn-Asp	AAT-GAT	187	146.977	1.27231	0.240834
Asn-Ala	AAT-GCA	187	103.778	1.80192	0.588852
Asn-Ala	AAT-GCC	68	54.264	1.25313	0.225646
Asn-Ala	AAT-GCG	68	14.4886	4.69334	1.54614
Asn-Gly	AAT-GGA	153	92.8571	1.64769	0.499377
Asn-Gly	AAT-GGG	17	13.318	1.27647	0.2441
Asn-Gly	AAT-GGT	341	263.087	1.29615	0.259397
Asn-Val	AAT-GTC	136	75.763	1.79507	0.585044
Asn-Val	AAT-GTG	102	77.1872	1.32146	0.27874
Asn-Val	AAT-GTT	340	261.142	1.30197	0.26388
Asn-Tyr	AAT-TAT	287	192.001	1.49478	0.401981
Asn-Ser	AAT-TCA	219	140.855	1.55479	0.441342
Asn-Ser	AAT-TCC	51	39.2127	1.3006	0.262826
Asn-Ser	AAT-TCG	17	9.27759	1.83237	0.605612
Asn-Ser	AAT-TCT	179	166.631	1.07423	0.0716042
Asn-Cys	AAT-TGC	49	45.2752	1.08227	0.0790615
Asn-Cys	AAT-TGT	168	158.751	1.05826	0.056629
Asn-Leu	AAT-TTA	252	188.142	1.33941	0.292232
Thr-Lys	ACA-AAG	119	87.9386	1.35322	0.302484
Thr-Thr	ACA-ACA	200	164.596	1.2151	0.194825
Thr-Thr	ACA-ACC	51	38.2511	1.33329	0.287653
Thr-Thr	ACA-ACT	309	178.704	1.72912	0.547611
Thr-Met	ACA-ATG	124	71.7556	1.72809	0.547015
Thr-His	ACA-CAC	85	21.1496	4.01899	1.39103
Thr-Pro	ACA-CCA	187	88.9351	2.10266	0.743201
Thr-Pro	ACA-CCC	34	16.462	2.06536	0.725304
Thr-Pro	ACA-CCG	51	9.2348	5.52259	1.70885
Thr-Pro	ACA-CCT	170	107.605	1.57985	0.457327
Thr-Arg	ACA-CGG	17	6.62808	2.56485	0.941898
Thr-Arg	ACA-CGT	85	50.8271	1.67234	0.514222
Thr-Leu	ACA-CTA	68	50.9727	1.33405	0.288218
Thr-Leu	ACA-CTC	114	45.676	2.49584	0.914625
Thr-Leu	ACA-CTT	253	135.034	1.8736	0.62786
Thr-Glu	ACA-GAA	253	194.318	1.30199	0.263891
Thr-Asp	ACA-GAC	118	82.6924	1.42698	0.355557
Thr-Asp	ACA-GAT	153	146.926	1.04134	0.0405112
Thr-Ala	ACA-GCA	85	64.5553	1.3167	0.275129
Thr-Ala	ACA-GCC	34	33.755	1.00726	0.00723276
Thr-Ala	ACA-GCG	17	9.01266	1.88623	0.634583
Thr-Gly	ACA-GGC	68	52.0592	1.30621	0.267127
Thr-Val	ACA-GTA	100	88.9935	1.12368	0.116607
Thr-Val	ACA-GTG	68	56.7846	1.19751	0.180242
Thr-Ser	ACA-TCA	137	89.6899	1.52749	0.423623
Thr-Trp	ACA-TGG	52	49.2039	1.05683	0.0552716
Thr-Leu	ACA-TTA	136	126.256	1.07717	0.0743413
Thr-Asn	ACC-AAT	85	42.6167	1.99452	0.690405
Thr-Thr	ACC-ACA	51	38.2511	1.33329	0.287653
Thr-Thr	ACC-ACG	17	4.61784	3.68137	1.30329
Thr-Arg	ACC-AGA	86	21.6552	3.97133	1.3791
Thr-Arg	ACC-AGG	17	6.58964	2.57981	0.947714
Thr-Ser	ACC-AGT	34	18.0774	1.8808	0.631699
Thr-Ile	ACC-ATA	51	22.8294	2.23396	0.803777
Thr-Ile	ACC-ATC	17	13.8143	1.2306	0.207506
Thr-Ile	ACC-ATT	51	37.9677	1.34325	0.29509
Thr-Gln	ACC-CAA	51	37.9072	1.34539	0.296686
Thr-Gln	ACC-CAG	17	16.5982	1.0242	0.0239164
Thr-Arg	ACC-CGC	34	4.76102	7.14133	1.9659
Thr-Arg	ACC-CGT	17	11.8119	1.43922	0.364103
Thr-Leu	ACC-CTC	15	10.6148	1.41311	0.345796
Thr-Leu	ACC-CTT	34	31.3812	1.08345	0.0801506
Thr-Ala	ACC-GCT	34	29.9453	1.1354	0.126988
Thr-Val	ACC-GTC	17	12.953	1.31244	0.27189
Thr-Tyr	ACC-TAC	51	16.3019	3.12846	1.14054
Thr-Tyr	ACC-TAT	51	25.6253	1.99022	0.688246
Thr-Ser	ACC-TCA	34	20.8434	1.63121	0.489322
Thr-Ser	ACC-TCT	34	24.6577	1.37888	0.32127
Thr-Trp	ACC-TGG	17	11.4347	1.4867	0.396561
Thr-Cys	ACC-TGT	68	35.4407	1.9187	0.651648
Thr-Phe	ACC-TTC	49	18.6078	2.63331	0.968241
Thr-Phe	ACC-TTT	68	44.1878	1.53889	0.431059
Thr-Thr	ACG-ACG	15	2.39888	6.25292	1.83305
Thr-Ile	ACG-ATA	41	11.8594	3.45717	1.24045
Thr-Gln	ACG-CAA	34	19.692	1.72659	0.546146
Thr-His	ACG-CAC	17	2.55327	6.65813	1.89584
Thr-His	ACG-CAT	17	5.86188	2.90009	1.06474
Thr-Pro	ACG-CCA	17	10.7366	1.58336	0.459552
Thr-Pro	ACG-CCT	17	12.9906	1.30864	0.268987
Thr-Arg	ACG-CGT	18	6.13607	2.93347	1.07619
Thr-Leu	ACG-CTC	17	5.51421	3.08295	1.12589
Thr-Leu	ACG-CTG	17	2.77327	6.12995	1.81319
Thr-Leu	ACG-CTT	35	16.3019	2.14698	0.764064
Thr-Glu	ACG-GAA	34	23.459	1.44934	0.371107
Thr-Asp	ACG-GAC	17	9.98298	1.7029	0.532332
Thr-Ala	ACG-GCC	17	4.07505	4.17173	1.42833
Thr-Gly	ACG-GGC	17	6.28481	2.70494	0.995078
Thr-Tyr	ACG-TAT	17	13.3118	1.27706	0.244559
Thr-Cys	ACG-TGC	17	5.25068	3.23768	1.17486
Thr-Trp	ACG-TGG	17	5.9401	2.8619	1.05149
Thr-Cys	ACG-TGT	68	18.4107	3.6935	1.30657
Thr-Leu	ACG-TTA	17	15.2422	1.11532	0.109145
Thr-Leu	ACG-TTG	17	9.95072	1.70842	0.535568
Thr-Phe	ACG-TTT	34	22.9547	1.48118	0.392838
Thr-Lys	ACT-AAA	294	179.198	1.64064	0.495086
Thr-Asn	ACT-AAC	103	95.6084	1.07731	0.0744684
Thr-Asn	ACT-AAT	321	199.099	1.61226	0.477637
Thr-Ser	ACT-AGC	32	21.1374	1.5139	0.41469
Thr-Arg	ACT-AGG	51	30.7859	1.6566	0.504769
Thr-Ser	ACT-AGT	102	84.455	1.20774	0.188754
Thr-Ile	ACT-ATA	117	106.656	1.09699	0.0925677
Thr-Ile	ACT-ATT	274	177.38	1.54471	0.434835
Thr-Gln	ACT-CAA	232	177.097	1.31002	0.27004
Thr-Asp	ACT-GAC	136	89.7803	1.51481	0.41529
Thr-Glu	ACT-GAG	117	81.5075	1.43545	0.361479
Thr-Ala	ACT-GCA	83	70.0886	1.18421	0.16908
Thr-Ala	ACT-GCG	34	9.78518	3.47464	1.24549
Thr-Ala	ACT-GCT	153	139.9	1.09364	0.0895076
Thr-Gly	ACT-GGA	85	65.6052	1.29563	0.258997
Thr-Gly	ACT-GGC	68	56.5214	1.20308	0.184889
Thr-Gly	ACT-GGG	34	9.40938	3.61342	1.28465
Thr-Gly	ACT-GGT	202	185.876	1.08675	0.0831887
Thr-Val	ACT-GTA	216	96.6215	2.23553	0.804477
Thr-Val	ACT-GTC	68	60.5144	1.1237	0.116627
Thr-Val	ACT-GTG	102	61.6519	1.65445	0.503469
Thr-Tyr	ACT-TAT	136	119.718	1.136	0.127517
Thr-Ser	ACT-TCA	98	97.3776	1.00639	0.00637135
Thr-Ser	ACT-TCG	17	6.4139	2.65049	0.974745
Thr-Ser	ACT-TCT	185	115.198	1.60594	0.473708
Thr-Cys	ACT-TGT	208	165.574	1.25624	0.228121
Thr-Phe	ACT-TTT	219	206.439	1.06084	0.0590655
Arg-Lys	AGA-AAG	83	59.7085	1.39009	0.329365
Arg-Arg	AGA-AGG	18	14.3283	1.25625	0.228134
Arg-Ile	AGA-ATA	50	48.349	1.03415	0.0335768
Arg-Ile	AGA-ATC	49	29.2566	1.67484	0.515715
Arg-Met	AGA-ATG	60	26.6318	2.25295	0.81224
Arg-Ile	AGA-ATT	85	80.4096	1.05709	0.0555183
Arg-Gln	AGA-CAA	100	83.3478	1.19979	0.182148
Arg-Gln	AGA-CAG	51	36.4952	1.39745	0.334646
Arg-His	AGA-CAT	68	42.0497	1.61713	0.480656
Arg-Pro	AGA-CCA	51	24.3347	2.09577	0.739923
Arg-Pro	AGA-CCG	18	2.52685	7.12349	1.9634
Arg-Arg	AGA-CGA	17	5.28356	3.21752	1.16861
Arg-Arg	AGA-CGT	51	25.6835	1.98571	0.685977
Arg-Leu	AGA-CTC	51	19.3403	2.63698	0.969635
Arg-Leu	AGA-CTG	35	9.72684	3.59829	1.28046
Arg-Leu	AGA-CTT	119	57.1767	2.08127	0.732977
Arg-Glu	AGA-GAA	170	119.743	1.4197	0.350448
Arg-Asp	AGA-GAC	85	40.7613	2.08531	0.734917
Arg-Gly	AGA-GGC	34	25.4504	1.33593	0.28963
Arg-Val	AGA-GTA	66	62.8192	1.05063	0.0493941
Arg-Val	AGA-GTC	68	39.3439	1.72835	0.547167
Arg-Val	AGA-GTG	51	40.0834	1.27235	0.240863
Arg-Val	AGA-GTT	153	135.612	1.12822	0.120642
Arg-Ser	AGA-TCC	17	14.404	1.18023	0.165705
Arg-Cys	AGA-TGC	17	16.646	1.02127	0.0210421
Arg-Trp	AGA-TGG	49	29.295	1.67264	0.514405
Arg-Leu	AGA-TTG	51	34.9007	1.46129	0.379318
Ser-Lys	AGC-AAA	34	24.8598	1.36767	0.31311
Ser-Asn	AGC-AAC	34	9.30068	3.65565	1.29627
Ser-Lys	AGC-AAG	17	13.2452	1.28349	0.24958
Ser-Asn	AGC-AAT	34	19.3682	1.75546	0.56273
Ser-Thr	AGC-ACA	34	21.2184	1.60238	0.471491
Ser-Thr	AGC-ACT	32	23.0371	1.38906	0.328628
Ser-Arg	AGC-AGA	17	11.1511	1.52452	0.421677
Ser-Ser	AGC-AGT	86	12.2103	7.04322	1.95207
Ser-Ile	AGC-ATA	34	7.39277	4.59909	1.52586
Ser-Gln	AGC-CAG	11	6.80859	1.61561	0.47971
Ser-Leu	AGC-CTT	17	16.3076	1.04246	0.0415831
Ser-Asp	AGC-GAT	34	23.9976	1.41681	0.348406
Ser-Ala	AGC-GCT	48	32.2008	1.49065	0.399211
Ser-Gly	AGC-GGA	17	7.30439	2.32737	0.844737
Ser-Val	AGC-GTA	17	11.713	1.45138	0.372514
Ser-Val	AGC-GTG	15	7.47379	2.00701	0.696648
Ser-Tyr	AGC-TAC	35	11.8947	2.94249	1.07926
Ser-Tyr	AGC-TAT	51	18.6974	2.72764	1.00344
Ser-Ser	AGC-TCC	17	3.91936	4.33744	1.46728
Ser-Ser	AGC-TCT	17	16.655	1.02071	0.0205025
Ser-Phe	AGC-TTC	17	12.3956	1.37146	0.315874
Ser-Leu	AGC-TTG	34	9.95417	3.41566	1.22837
Arg-Lys	AGG-AAG	34	18.1692	1.8713	0.626632
Arg-Asn	AGG-AAT	69	30.3858	2.2708	0.820131
Arg-Thr	AGG-ACT	49	19.7222	2.48451	0.910075
Arg-Arg	AGG-AGA	17	14.3283	1.18646	0.170976
Arg-Ser	AGG-AGT	17	13.6551	1.24496	0.2191
Arg-Ile	AGG-ATT	35	24.4685	1.43041	0.357962
Arg-His	AGG-CAC	17	5.57342	3.05019	1.1152
Arg-His	AGG-CAT	17	12.7956	1.32858	0.284108
Arg-Pro	AGG-CCA	17	7.405	2.29575	0.831058
Arg-Pro	AGG-CCC	17	1.37068	12.4026	2.51791
Arg-Ala	AGG-GCA	34	16.7978	2.02408	0.705115
Arg-Ala	AGG-GCC	17	8.78329	1.93549	0.660363
Arg-Ala	AGG-GCT	51	33.5291	1.52106	0.419411
Arg-Gly	AGG-GGA	17	8.98916	1.89117	0.637194
Arg-Gly	AGG-GGT	34	25.4685	1.33498	0.288916
Arg-Tyr	AGG-TAC	17	11.7111	1.45162	0.37268
Arg-Ser	AGG-TCA	17	15.7445	1.07974	0.0767224
Arg-Ser	AGG-TCC	17	4.38312	3.87851	1.35545
Arg-Trp	AGG-TGG	17	8.9144	1.90703	0.645545
Arg-Leu	AGG-TTA	17	16.2677	1.04501	0.0440297
Arg-Leu	AGG-TTG	17	10.6202	1.60072	0.470453
Arg-Phe	AGG-TTT	137	30.794	4.44891	1.49266
Ser-Lys	AGT-AAA	102	99.3275	1.02691	0.02655
Ser-Ser	AGT-AGC	18	12.2103	1.47416	0.38809
Ser-Arg	AGT-AGG	17	13.5578	1.25389	0.226251
Ser-Gln	AGT-CAA	85	62.1283	1.36814	0.31345
Ser-Gln	AGT-CAG	56	27.2038	2.05853	0.721993
Ser-His	AGT-CAT	51	45.1652	1.12919	0.121499
Ser-Pro	AGT-CCA	51	35.4607	1.43821	0.363401
Ser-Pro	AGT-CCT	49	42.905	1.14206	0.132831
Ser-Arg	AGT-CGC	35	9.79551	3.57306	1.27342
Ser-Leu	AGT-CTT	100	65.1572	1.53475	0.428367
Ser-Glu	AGT-GAA	103	102.892	1.00105	0.00104811
Ser-Asp	AGT-GAC	69	53.9646	1.27862	0.245779
Ser-Glu	AGT-GAG	51	39.7511	1.28298	0.249187
Ser-Asp	AGT-GAT	102	95.8829	1.0638	0.0618454
Ser-Ala	AGT-GCA	119	64.4567	1.8462	0.61313
Ser-Ala	AGT-GCG	51	8.99889	5.66737	1.73472
Ser-Ala	AGT-GCT	170	128.659	1.32133	0.278636
Ser-Gly	AGT-GGA	34	29.1848	1.16499	0.152712
Ser-Gly	AGT-GGG	34	4.18581	8.12267	2.09466
Ser-Gly	AGT-GGT	102	82.6879	1.23355	0.209899
Ser-Val	AGT-GTA	49	46.7995	1.04702	0.0459478
Ser-Val	AGT-GTC	34	29.3107	1.15999	0.148408
Ser-Val	AGT-GTT	205	101.029	2.02912	0.707602
Ser-Tyr	AGT-TAC	66	47.5254	1.38873	0.328391
Ser-Tyr	AGT-TAT	84	74.7059	1.12441	0.117257
Ser-Ser	AGT-TCC	17	15.6599	1.08558	0.0821117
Ser-Cys	AGT-TGC	17	15.1874	1.11935	0.112745
Ser-Trp	AGT-TGG	34	32.6591	1.04106	0.0402382
Ser-Cys	AGT-TGT	85	53.2525	1.59617	0.467606
Ser-Leu	AGT-TTA	83	60.9216	1.36241	0.309254
Ser-Leu	AGT-TTG	68	39.772	1.70974	0.536344
Ile-Asn	ATA-AAC	56	44.3712	1.26208	0.232761
Ile-Thr	ATA-ACA	183	97.2319	1.8821	0.632388
Ile-Thr	ATA-ACC	32	22.5961	1.41617	0.347957
Ile-Arg	ATA-AGA	51	38.7064	1.31761	0.275821
Ile-Ile	ATA-ATA	66	55.0497	1.19892	0.181418
Ile-Ile	ATA-ATC	34	33.3113	1.02068	0.0204643
Ile-Met	ATA-ATG	66	52.6281	1.25408	0.226405
Ile-Ile	ATA-ATT	101	91.5535	1.10318	0.0981967
Ile-Gln	ATA-CAA	83	71.5006	1.16083	0.149134
Ile-Gln	ATA-CAG	34	31.3077	1.086	0.0824973
Ile-His	ATA-CAT	51	24.511	2.08069	0.732702
Ile-Pro	ATA-CCA	68	41.1419	1.65282	0.502481
Ile-Pro	ATA-CCC	34	7.61543	4.46462	1.49618
Ile-Pro	ATA-CCG	15	4.27207	3.51118	1.25595
Ile-Pro	ATA-CCT	151	49.7789	3.03341	1.10969
Ile-Arg	ATA-CGT	51	21.1126	2.41562	0.881957
Ile-Leu	ATA-CTA	34	22.3174	1.52348	0.420994
Ile-Leu	ATA-CTC	52	19.9984	2.60021	0.955594
Ile-Leu	ATA-CTG	34	10.0578	3.38046	1.21801
Ile-Glu	ATA-GAA	68	49.6595	1.36933	0.314318
Ile-Glu	ATA-GAG	34	19.1854	1.77218	0.572213
Ile-Asp	ATA-GAT	118	109.64	1.07625	0.0734832
Ile-Ala	ATA-GCA	75	59.2962	1.26484	0.234943
Ile-Ala	ATA-GCC	51	31.0051	1.64489	0.497675
Ile-Gly	ATA-GGA	68	39.5893	1.71763	0.540948
Ile-Gly	ATA-GGG	17	5.67807	2.99397	1.0966
Ile-Val	ATA-GTG	49	31.1186	1.57462	0.454016
Ile-Ser	ATA-TCA	51	48.7989	1.04511	0.0441182
Ile-Cys	ATA-TGC	17	13.9193	1.22132	0.199936
Ile-Trp	ATA-TGG	34	30.5977	1.11119	0.105435
Ile-Leu	ATA-TTA	83	55.2789	1.50148	0.40645
Ile-Lys	ATC-AAA	119	79.844	1.49041	0.399049
Ile-Asn	ATC-AAC	34	26.8496	1.26631	0.236111
Ile-Lys	ATC-AAG	67	42.5406	1.57497	0.454235
Ile-Thr	ATC-ACC	69	13.6732	5.04637	1.61867
Ile-Thr	ATC-ACG	17	7.10296	2.39337	0.872701
Ile-Thr	ATC-ACT	120	63.8793	1.87854	0.630496
Ile-Arg	ATC-AGA	66	23.4217	2.8179	1.03599
Ile-Ser	ATC-AGC	34	6.40973	5.30444	1.66854
Ile-Ile	ATC-ATA	64	33.3113	1.92127	0.652987
Ile-Met	ATC-ATG	34	31.8459	1.06764	0.0654518
Ile-Ile	ATC-ATT	85	55.4002	1.53429	0.428068
Ile-His	ATC-CAT	17	14.8319	1.14617	0.13643
Ile-Leu	ATC-CTA	17	13.5045	1.25884	0.230188
Ile-Leu	ATC-CTT	69	35.7756	1.92869	0.656841
Ile-Val	ATC-GTA	34	29.511	1.15211	0.141599
Ile-Tyr	ATC-TAC	49	15.0458	3.25673	1.18072
Ile-Tyr	ATC-TAT	51	23.6507	2.15638	0.768433
Ile-Ser	ATC-TCA	68	29.5288	2.30284	0.834141
Ile-Ser	ATC-TCT	68	34.9325	1.94661	0.666089
Ile-Cys	ATC-TGC	17	8.42275	2.01834	0.702277
Ile-Cys	ATC-TGT	34	29.5331	1.15125	0.140848
Ile-Phe	ATC-TTC	49	14.155	3.46167	1.24175
Met-Lys	ATG-AAG	68	45.8829	1.48203	0.393416
Met-Asn	ATG-AAT	111	74.9896	1.4802	0.39218
Met-Thr	ATG-ACC	85	17.8191	4.77017	1.56238
Met-Ser	ATG-AGC	34	24.5218	1.38652	0.326799
Met-Arg	ATG-AGG	64	22.1509	2.88927	1.061
Met-Ile	ATG-ATT	74	54.9582	1.34648	0.297492
Met-Gln	ATG-CAA	119	106.408	1.11834	0.111845
Met-His	ATG-CAC	34	15.4741	2.19722	0.787194
Met-Pro	ATG-CCG	17	7.77055	2.18775	0.782872
Met-Pro	ATG-CCT	136	90.5438	1.50204	0.406821
Met-Arg	ATG-CGA	17	8.16816	2.08125	0.73297
Met-Leu	ATG-CTA	68	38.0642	1.78645	0.580233
Met-Leu	ATG-CTT	159	100.838	1.57679	0.455389
Met-Glu	ATG-GAA	117	107.477	1.0886	0.0848935
Met-Asp	ATG-GAT	100	96.6204	1.03498	0.0343808
Met-Ala	ATG-GCC	68	31.8715	2.13357	0.757796
Met-Gly	ATG-GGC	26	19.7657	1.31541	0.274147
Met-Gly	ATG-GGT	68	65.0014	1.04613	0.0450983
Met-Val	ATG-GTA	68	53.8079	1.26375	0.234087
Met-Val	ATG-GTC	34	33.7001	1.0089	0.00886043
Met-Val	ATG-GTT	119	116.158	1.02446	0.024168
Met-Tyr	ATG-TAC	119	79.3183	1.50028	0.405655
Met-Ser	ATG-TCA	136	112.969	1.20387	0.185543
Met-Ser	ATG-TCG	17	7.44084	2.28469	0.826229
Met-Ser	ATG-TCT	153	133.642	1.14485	0.135274
Met-Cys	ATG-TGT	102	92.5928	1.1016	0.0967611
Met-Phe	ATG-TTT	134	133.699	1.00225	0.00225144
Ile-Asn	ATT-AAC	85	73.794	1.15186	0.141374
Ile-Lys	ATT-AAG	120	116.919	1.02635	0.0260061
Ile-Asn	ATT-AAT	168	153.672	1.09324	0.0891439
Ile-Thr	ATT-ACC	52	37.5798	1.38372	0.324778
Ile-Thr	ATT-ACG	34	19.522	1.74163	0.554821
Ile-Arg	ATT-AGA	66	64.3728	1.02528	0.0249633
Ile-Ser	ATT-AGT	119	70.3876	1.69064	0.525107
Ile-Ile	ATT-ATC	57	55.4002	1.02888	0.0284683
Ile-Gln	ATT-CAA	136	118.913	1.14369	0.134262
Ile-His	ATT-CAC	30	17.7558	1.68958	0.524483
Ile-Gln	ATT-CAG	66	52.068	1.26757	0.237105
Ile-Arg	ATT-CGA	17	7.22327	2.3535	0.855905
Ile-Leu	ATT-CTG	35	16.7272	2.0924	0.738312
Ile-Leu	ATT-CTT	101	98.3264	1.02719	0.0268276
Ile-Glu	ATT-GAA	123	82.589	1.4893	0.398308
Ile-Asp	ATT-GAC	142	102.626	1.38367	0.324738
Ile-Asp	ATT-GAT	219	182.343	1.20103	0.183184
Ile-Ala	ATT-GCC	119	51.5647	2.30778	0.836286
Ile-Ala	ATT-GCT	259	196.842	1.31578	0.274427
Ile-Gly	ATT-GGA	134	65.8413	2.0352	0.710593
Ile-Gly	ATT-GGC	137	56.7248	2.41517	0.88177
Ile-Val	ATT-GTC	66	50.7986	1.29925	0.261786
Ile-Val	ATT-GTT	300	175.094	1.71336	0.538458
Ile-Ser	ATT-TCA	153	81.1577	1.88522	0.634044
Ile-Ser	ATT-TCC	34	22.5935	1.50485	0.408696
Ile-Cys	ATT-TGT	137	81.1695	1.68783	0.523441
Ile-Phe	ATT-TTC	69	38.904	1.7736	0.573011
Ile-Leu	ATT-TTG	68	60.0186	1.13298	0.124854
Gln-Lys	CAA-AAG	102	61.4034	1.66115	0.507508
Gln-Asn	CAA-AAT	119	95.8496	1.24153	0.216344
Gln-Thr	CAA-ACC	68	36.0516	1.88619	0.634557
Gln-Thr	CAA-ACT	170	168.428	1.00933	0.00929058
Gln-Ser	CAA-AGC	17	16.0929	1.05637	0.0548351
Gln-Arg	CAA-AGG	18	17.7538	1.01387	0.0137712
Gln-Ile	CAA-ATA	136	75.1182	1.81048	0.593592
Gln-Ile	CAA-ATC	51	45.455	1.12199	0.115103
Gln-Met	CAA-ATG	119	94.5846	1.25813	0.229628
Gln-Ile	CAA-ATT	134	124.93	1.0726	0.0700898
Gln-Gln	CAA-CAA	221	164.453	1.34385	0.295537
Gln-His	CAA-CAC	34	31.8635	1.06705	0.0648996
Gln-Gln	CAA-CAG	85	72.0084	1.18042	0.165868
Gln-His	CAA-CAT	100	73.1533	1.36699	0.312613
Gln-Pro	CAA-CCA	217	116.893	1.8564	0.618642
Gln-Pro	CAA-CCG	17	12.1378	1.40058	0.336886
Gln-Arg	CAA-CGT	51	31.8237	1.60258	0.471614
Gln-Leu	CAA-CTA	66	51.2622	1.2875	0.252701
Gln-Leu	CAA-CTC	68	45.9355	1.48034	0.39227
Gln-Leu	CAA-CTG	34	23.1024	1.47171	0.386424
Gln-Glu	CAA-GAA	200	182.606	1.09526	0.0909892
Gln-Asp	CAA-GAC	68	65.3705	1.04022	0.039437
Gln-Glu	CAA-GAG	81	70.5475	1.14816	0.138163
Gln-Ala	CAA-GCC	66	43.7353	1.50908	0.4115
Gln-Ala	CAA-GCG	17	11.6774	1.4558	0.375556
Gln-Ala	CAA-GCT	187	166.954	1.12007	0.11339
Gln-Gly	CAA-GGG	17	7.31893	2.32274	0.842749
Gln-Val	CAA-GTA	77	54.5607	1.41127	0.344491
Gln-Val	CAA-GTC	68	34.1716	1.98996	0.688113
Gln-Val	CAA-GTT	119	117.784	1.01033	0.0102738
Gln-Ser	CAA-TCC	34	20.6393	1.64734	0.499162
Gln-Ser	CAA-TCG	17	4.8832	3.48133	1.24741
Gln-Cys	CAA-TGC	34	18.3655	1.85129	0.615885
Gln-Leu	CAA-TTA	134	126.973	1.05534	0.0538616
Gln-Phe	CAA-TTT	186	132.625	1.40245	0.338223
His-Asn	CAC-AAC	34	18.9975	1.78971	0.582053
His-Asn	CAC-AAT	68	39.5613	1.71885	0.541657
His-Thr	CAC-ACA	66	37.5716	1.75665	0.563406
His-Thr	CAC-ACG	34	4.53581	7.49591	2.01436
His-Thr	CAC-ACT	51	40.792	1.25024	0.223339
His-Arg	CAC-AGA	17	6.86837	2.47511	0.906286
His-Ile	CAC-ATA	17	14.2041	1.19683	0.179679
His-Met	CAC-ATG	34	20.6321	1.64792	0.499512
His-Gln	CAC-CAA	15	13.5051	1.1107	0.104986
His-His	CAC-CAC	17	7.91713	2.14724	0.764184
His-His	CAC-CAT	35	18.1764	1.92557	0.655223
His-Pro	CAC-CCA	17	12.142	1.4001	0.336541
His-Arg	CAC-CGT	17	3.74638	4.53771	1.51242
His-Leu	CAC-CTA	17	8.44493	2.01304	0.699647
His-Leu	CAC-CTC	34	7.56741	4.49295	1.50251
His-Leu	CAC-CTT	32	22.3719	1.43036	0.357929
His-Asp	CAC-GAC	17	14.4234	1.17864	0.16436
His-Glu	CAC-GAG	17	10.0619	1.68954	0.524457
His-Gly	CAC-GGC	17	11.0759	1.53487	0.428444
His-Val	CAC-GTC	32	15.0798	2.12204	0.752379
His-Tyr	CAC-TAC	32	11.7972	2.71251	0.997876
His-Tyr	CAC-TAT	51	18.5442	2.75019	1.01167
His-Trp	CAC-TGG	34	15.4741	2.19722	0.787194
His-Cys	CAC-TGT	17	12.0402	1.41193	0.344959
His-Phe	CAC-TTC	66	24.0954	2.73911	1.00763
Gln-Lys	CAG-AAG	34	26.8864	1.26458	0.234739
Gln-Asn	CAG-AAT	68	41.9692	1.62023	0.482571
Gln-Thr	CAG-ACA	136	67.9265	2.00216	0.694228
Gln-Thr	CAG-ACG	17	8.20039	2.07307	0.729032
Gln-Thr	CAG-ACT	85	73.7488	1.15256	0.141987
Gln-Arg	CAG-AGA	34	25.5466	1.3309	0.285856
Gln-Ser	CAG-AGC	15	7.04653	2.12871	0.755515
Gln-Ser	CAG-AGT	83	28.1545	2.94802	1.08113
Gln-His	CAG-CAC	17	13.9519	1.21847	0.197596
Gln-Pro	CAG-CCC	17	9.4741	1.79437	0.584651
Gln-Arg	CAG-CGA	17	2.86658	5.9304	1.78009
Gln-Arg	CAG-CGT	52	13.9345	3.73174	1.31687
Gln-Leu	CAG-CTG	15	10.1158	1.48284	0.393956
Gln-Glu	CAG-GAG	51	30.8903	1.651	0.501383
Gln-Asp	CAG-GAT	68	50.8575	1.33707	0.290481
Gln-Ala	CAG-GCA	51	36.6241	1.39253	0.331119
Gln-Ala	CAG-GCC	34	19.1502	1.77544	0.574049
Gln-Gly	CAG-GGA	51	22.3443	2.28247	0.825256
Gln-Gly	CAG-GGT	102	63.3069	1.6112	0.476979
Gln-Val	CAG-GTT	66	51.5734	1.27973	0.246648
Gln-Tyr	CAG-TAC	32	25.9304	1.23407	0.210319
Gln-Tyr	CAG-TAT	68	40.7605	1.66828	0.511795
Gln-Ser	CAG-TCA	49	32.4625	1.50943	0.411735
Gln-Ser	CAG-TCC	17	9.03725	1.8811	0.631858
Gln-Trp	CAG-TGG	51	31.366	1.62596	0.4861
Gln-Cys	CAG-TGT	51	28.1968	1.80872	0.592617
Gln-Leu	CAG-TTA	83	55.5973	1.49288	0.400705
His-Lys	CAT-AAA	68	46.3544	1.46696	0.383192
His-Thr	CAT-ACA	119	86.2581	1.37958	0.321779
His-Arg	CAT-AGA	17	15.7686	1.07809	0.0751904
His-Ser	CAT-AGC	34	11.3458	2.9967	1.09751
His-Ser	CAT-AGT	51	45.3324	1.12502	0.117803
His-Ile	CAT-ATA	51	32.6104	1.56392	0.447196
His-Gln	CAT-CAA	49	31.0054	1.58037	0.45766
His-Pro	CAT-CCA	34	27.876	1.21969	0.198593
His-Pro	CAT-CCT	49	33.7281	1.45279	0.373488
His-Leu	CAT-CTA	35	19.3882	1.80523	0.590686
His-Leu	CAT-CTC	32	17.3735	1.84188	0.610789
His-Leu	CAT-CTT	86	51.3622	1.67438	0.515445
His-Glu	CAT-GAA	68	59.7934	1.13725	0.128613
His-Asp	CAT-GAC	47	33.1138	1.41935	0.350199
His-Asp	CAT-GAT	68	58.8357	1.15576	0.144759
His-Ala	CAT-GCA	102	46.4576	2.19555	0.786433
His-Ala	CAT-GCC	34	24.2919	1.39964	0.336216
His-Gly	CAT-GGA	34	29.5151	1.15195	0.141459
His-Gly	CAT-GGC	69	25.4284	2.7135	0.998241
His-Gly	CAT-GGT	85	83.6236	1.01646	0.0163253
His-Val	CAT-GTA	68	55.2779	1.23015	0.207135
His-Val	CAT-GTC	83	34.6207	2.39741	0.874388
His-Val	CAT-GTG	51	35.2715	1.44593	0.368751
His-Ser	CAT-TCC	18	14.5512	1.23702	0.212701
His-Ser	CAT-TCT	102	61.8339	1.64958	0.50052
His-Cys	CAT-TGT	34	27.6424	1.22999	0.20701
Pro-Asn	CCA-AAT	119	110.305	1.07883	0.0758758
Pro-Thr	CCA-ACA	118	85.9816	1.37239	0.316552
Pro-Ser	CCA-AGC	17	8.94728	1.90002	0.641864
Pro-Arg	CCA-AGG	17	15.6208	1.0883	0.0846124
Pro-Met	CCA-ATG	32	26.4119	1.21157	0.19192
Pro-Ile	CCA-ATT	98	91.2311	1.0742	0.0715716
Pro-Gln	CCA-CAA	85	80.4333	1.05678	0.0552236
Pro-Pro	CCA-CCA	68	43.5593	1.56109	0.445384
Pro-Pro	CCA-CCC	34	8.0629	4.21685	1.43909
Pro-Pro	CCA-CCG	17	4.52309	3.75849	1.32402
Pro-Pro	CCA-CCT	102	52.7038	1.93534	0.660285
Pro-Arg	CCA-CGC	34	11.286	3.01258	1.1028
Pro-Arg	CCA-CGT	34	28.0002	1.21428	0.194148
Pro-Leu	CCA-CTA	68	31.1695	2.18162	0.780067
Pro-Leu	CCA-CTC	35	27.9307	1.2531	0.225623
Pro-Leu	CCA-CTG	17	14.0472	1.2102	0.190789
Pro-Leu	CCA-CTT	85	82.5729	1.02939	0.0289701
Pro-Asp	CCA-GAT	136	73.4902	1.85059	0.615502
Pro-Ala	CCA-GCA	68	46.4876	1.46276	0.380323
Pro-Gly	CCA-GGA	51	29.5284	1.72715	0.546475
Pro-Gly	CCA-GGG	17	4.23508	4.01409	1.38981
Pro-Val	CCA-GTA	84	41.4372	2.02716	0.706637
Pro-Val	CCA-GTG	51	26.4401	1.92889	0.656944
Pro-Val	CCA-GTT	136	89.4531	1.52035	0.41894
Pro-Tyr	CCA-TAT	66	61.3907	1.07508	0.0723967
Pro-Ser	CCA-TCA	85	41.219	2.06216	0.723752
Pro-Ser	CCA-TCT	68	48.762	1.39453	0.332556
Pro-Leu	CCA-TTG	68	50.4026	1.34914	0.299466
Pro-Phe	CCA-TTT	134	129.535	1.03447	0.0338882
Pro-Lys	CCC-AAG	17	10.4279	1.63024	0.488726
Pro-Asn	CCC-AAT	34	20.4176	1.66523	0.509963
Pro-Thr	CCC-ACA	34	15.9153	2.13631	0.759078
Pro-Ser	CCC-AGC	17	1.65616	10.2647	2.32871
Pro-Arg	CCC-AGG	17	2.89143	5.87945	1.77146
Pro-Met	CCC-ATG	17	4.88889	3.47727	1.24625
Pro-Ile	CCC-ATT	49	16.887	2.90164	1.06527
Pro-Gln	CCC-CAA	52	14.8883	3.49267	1.25067
Pro-Pro	CCC-CCT	17	9.75556	1.7426	0.555376
Pro-Arg	CCC-CGC	17	2.08906	8.13765	2.0965
Pro-Arg	CCC-CGT	17	5.18288	3.28003	1.18785
Pro-Leu	CCC-CTT	17	15.2844	1.11225	0.106383
Pro-Gly	CCC-GGT	17	15.4858	1.09778	0.0932881
Pro-Val	CCC-GTC	17	4.80381	3.53886	1.2638
Pro-Tyr	CCC-TAT	51	11.3635	4.48805	1.50142
Pro-Ser	CCC-TCA	17	7.6297	2.22813	0.801164
Pro-Ser	CCC-TCT	17	9.02592	1.88346	0.633113
Pro-Leu	CCC-TTA	17	14.2908	1.18958	0.173599
Pro-Leu	CCC-TTG	17	9.32959	1.82216	0.600022
Pro-Thr	CCG-ACG	15	1.07784	13.9167	2.63309
Pro-Thr	CCG-ACT	17	9.69337	1.75378	0.561771
Pro-Ile	CCG-ATA	15	5.69609	2.63338	0.968269
Pro-Ile	CCG-ATT	17	9.47321	1.79453	0.584746
Pro-Gln	CCG-CAA	17	8.35199	2.03544	0.710714
Pro-Gln	CCG-CAG	17	3.65705	4.64856	1.53656
Pro-His	CCG-CAT	17	3.93663	4.31842	1.46289
Pro-Pro	CCG-CCT	17	5.47263	3.10637	1.13345
Pro-Leu	CCG-CTT	18	8.57416	2.09933	0.741619
Pro-Glu	CCG-GAA	17	7.58336	2.24175	0.807257
Pro-Gly	CCG-GGT	34	8.68717	3.91382	1.36451
Pro-Tyr	CCG-TAT	17	6.37465	2.66681	0.980884
Pro-Cys	CCG-TGC	17	1.68747	10.0743	2.30998
Pro-Cys	CCG-TGT	15	5.91687	2.53513	0.930243
Pro-Phe	CCG-TTT	26	13.4506	1.933	0.659073
Pro-Lys	CCT-AAA	201	127.935	1.57112	0.451786
Pro-Lys	CCT-AAG	102	68.163	1.49641	0.403071
Pro-Asn	CCT-AAT	170	133.461	1.27378	0.241986
Pro-Thr	CCT-ACC	34	24.1764	1.40633	0.340983
Pro-Thr	CCT-ACG	17	12.5592	1.35359	0.302762
Pro-Ile	CCT-ATA	85	66.3719	1.28066	0.247378
Pro-Ile	CCT-ATT	132	110.383	1.19583	0.178842
Pro-His	CCT-CAT	85	45.8703	1.85305	0.616834
Pro-Arg	CCT-CGA	17	6.9694	2.43923	0.891684
Pro-Arg	CCT-CGG	34	4.41789	7.69598	2.0407
Pro-Leu	CCT-CTA	49	37.713	1.29929	0.261815
Pro-Leu	CCT-CTT	102	99.9076	1.02094	0.0207273
Pro-Asp	CCT-GAC	66	50.0447	1.31882	0.276737
Pro-Glu	CCT-GAG	68	34.1378	1.99192	0.689101
Pro-Ala	CCT-GCA	68	56.2468	1.20896	0.189759
Pro-Ala	CCT-GCC	34	29.4106	1.15605	0.145006
Pro-Ala	CCT-GCT	204	112.271	1.81703	0.597201
Pro-Gly	CCT-GGC	34	30.7805	1.1046	0.0994806
Pro-Gly	CCT-GGT	102	101.224	1.00766	0.00763264
Pro-Val	CCT-GTC	34	31.4005	1.08279	0.0795367
Pro-Tyr	CCT-TAC	49	47.2535	1.03696	0.0362935
Pro-Ser	CCT-TCG	17	3.2849	5.1752	1.64388
Pro-Ser	CCT-TCT	85	58.9987	1.44071	0.365136
Pro-Trp	CCT-TGG	34	24.6938	1.37687	0.31981
Pro-Cys	CCT-TGT	102	68.9443	1.47945	0.391673
Pro-Phe	CCT-TTC	66	65.9994	1.00001	8.52142e-06
Pro-Leu	CCT-TTG	66	60.9837	1.08226	0.0790483
Pro-Phe	CCT-TTT	217	156.729	1.38456	0.325381
Arg-Lys	CGA-AAA	17	12.575	1.35189	0.301505
Arg-Asn	CGA-AAT	51	11.2048	4.55163	1.51549
Arg-Thr	CGA-ACG	18	0.808662	22.259	3.10275
Arg-Thr	CGA-ACT	17	7.27257	2.33755	0.849104
Arg-Arg	CGA-AGA	17	5.28356	3.21752	1.16861
Arg-Ile	CGA-ATT	17	9.02275	1.88413	0.633464
Arg-Gln	CGA-CAG	17	4.09512	4.15128	1.42342
Arg-Glu	CGA-GAA	17	13.4364	1.26522	0.235246
Arg-Gly	CGA-GGA	17	3.31475	5.12859	1.63483
Arg-Gly	CGA-GGT	17	9.39153	1.81014	0.593406
Arg-Ser	CGA-TCA	34	5.80578	5.85623	1.76751
Arg-Ser	CGA-TCT	17	6.86823	2.47516	0.906307
Arg-Leu	CGA-TTG	17	3.91621	4.34093	1.46809
Arg-Phe	CGA-TTT	17	11.3553	1.4971	0.403529
Arg-Lys	CGC-AAA	34	24.6384	1.37996	0.322054
Arg-Asn	CGC-AAC	34	10.5423	3.22511	1.17097
Arg-Lys	CGC-AAG	17	13.1272	1.29502	0.258523
Arg-Asn	CGC-AAT	34	21.9537	1.54871	0.437423
Arg-Thr	CGC-ACA	51	13.1244	3.88591	1.35736
Arg-Thr	CGC-ACC	34	3.05003	11.1474	2.41121
Arg-Thr	CGC-ACT	51	14.2493	3.57912	1.27512
Arg-Ser	CGC-AGT	17	9.86582	1.72312	0.544138
Arg-Ile	CGC-ATA	17	10.6298	1.59928	0.469552
Arg-Ile	CGC-ATT	51	17.6785	2.88486	1.05948
Arg-Pro	CGC-CCT	17	6.47327	2.62618	0.965532
Arg-Leu	CGC-CTC	17	4.25207	3.99805	1.38581
Arg-Glu	CGC-GAA	51	26.3262	1.93723	0.66126
Arg-Asp	CGC-GAC	17	8.9616	1.89698	0.640264
Arg-Val	CGC-GTA	17	13.8111	1.23089	0.207738
Arg-Tyr	CGC-TAC	35	8.46124	4.13651	1.41985
Arg-Tyr	CGC-TAT	17	13.3004	1.27816	0.245422
Arg-Cys	CGC-TGT	18	12.8323	1.40271	0.338409
Arg-Phe	CGC-TTC	17	9.36907	1.81448	0.5958
Arg-Gln	CGG-CAA	34	5.92851	5.735	1.74659
Arg-Pro	CGG-CCC	17	0.320396	53.0594	3.97141
Arg-Arg	CGG-CGG	17	0.238231	71.3594	4.26773
Arg-Arg	CGG-CGT	17	1.82686	9.30559	2.23061
Arg-Ala	CGG-GCA	17	3.92648	4.32958	1.46547
Arg-Val	CGG-GTT	17	9.64602	1.76238	0.566668
Arg-Tyr	CGG-TAT	34	4.30306	7.90135	2.06703
Arg-Cys	CGG-TGT	17	4.15161	4.09479	1.40972
Arg-Phe	CGG-TTC	17	3.03117	5.6084	1.72427
Arg-Lys	CGT-AAG	68	32.5683	2.08792	0.736168
Arg-Thr	CGT-ACC	17	7.56702	2.24659	0.809414
Arg-Thr	CGT-ACG	18	3.93092	4.57908	1.5215
Arg-Arg	CGT-AGG	17	7.81544	2.17518	0.777112
Arg-Ser	CGT-AGT	85	24.4768	3.47268	1.24493
Arg-Arg	CGT-CGG	17	1.82686	9.30559	2.23061
Arg-Leu	CGT-CTA	17	11.7726	1.44404	0.367443
Arg-Leu	CGT-CTT	51	31.1873	1.63528	0.491815
Arg-Glu	CGT-GAA	68	65.3145	1.04112	0.0402931
Arg-Asp	CGT-GAC	34	22.2335	1.52923	0.424762
Arg-Asp	CGT-GAT	51	39.5038	1.29101	0.255428
Arg-Ala	CGT-GCA	34	30.11	1.12919	0.121504
Arg-Ala	CGT-GCC	32	15.744	2.03252	0.709274
Arg-Ala	CGT-GCT	85	60.101	1.41429	0.346625
Arg-Gly	CGT-GGA	18	16.1131	1.11711	0.110741
Arg-Gly	CGT-GGC	17	13.882	1.2246	0.202618
Arg-Gly	CGT-GGT	68	45.6524	1.48952	0.398452
Arg-Val	CGT-GTA	86	34.265	2.50985	0.920222
Arg-Val	CGT-GTT	134	73.97	1.81154	0.59418
Arg-Tyr	CGT-TAT	51	32.9978	1.54556	0.435385
Arg-Ser	CGT-TCC	50	7.85674	6.36396	1.85065
Arg-Ser	CGT-TCG	17	1.85888	9.14529	2.21324
Arg-Cys	CGT-TGC	34	9.07965	3.74464	1.32033
Arg-Cys	CGT-TGT	49	31.8364	1.53912	0.431209
Leu-Lys	CTA-AAG	68	47.1881	1.44104	0.365366
Leu-Ile	CTA-ATC	34	15.0322	2.26181	0.816166
Leu-Gln	CTA-CAA	104	61.3616	1.69487	0.527606
Leu-His	CTA-CAC	17	11.883	1.43062	0.358106
Leu-His	CTA-CAT	34	27.2814	1.24627	0.220157
Leu-Pro	CTA-CCA	85	38.5217	2.20655	0.791431
Leu-Arg	CTA-CGA	34	3.07386	11.061	2.40343
Leu-Arg	CTA-CGT	17	14.9421	1.13773	0.129032
Leu-Leu	CTA-CTC	43	17.1461	2.50786	0.919431
Leu-Leu	CTA-CTG	17	8.6233	1.9714	0.678745
Leu-Leu	CTA-CTT	68	50.6898	1.34149	0.293783
Leu-Asp	CTA-GAT	68	53.4991	1.27105	0.239844
Leu-Ala	CTA-GCA	32	31.6336	1.01158	0.0115169
Leu-Ala	CTA-GCC	17	16.5407	1.02777	0.0273892
Leu-Ala	CTA-GCG	17	4.41641	3.84928	1.34789
Leu-Ala	CTA-GCT	100	63.1422	1.58373	0.459782
Leu-Gly	CTA-GGA	52	18.4861	2.81292	1.03422
Leu-Gly	CTA-GGG	17	2.65136	6.4118	1.85814
Leu-Gly	CTA-GGT	85	52.3759	1.62288	0.484205
Leu-Val	CTA-GTA	35	24.1009	1.45223	0.373098
Leu-Val	CTA-GTC	17	15.0945	1.12624	0.118883
Leu-Val	CTA-GTG	51	15.3782	3.31638	1.19887
Leu-Val	CTA-GTT	102	52.0282	1.96048	0.673187
Leu-Leu	CTA-TTA	85	47.3946	1.79345	0.584142
Leu-Phe	CTA-TTC	41	17.2123	2.38201	0.867945
Leu-Lys	CTC-AAA	149	79.3638	1.87743	0.629904
Leu-Asn	CTC-AAC	69	29.9665	2.30257	0.834026
Leu-Asn	CTC-AAT	102	62.4036	1.63452	0.49135
Leu-Thr	CTC-ACA	60	43.0891	1.39246	0.331075
Leu-Thr	CTC-ACC	17	10.0137	1.69768	0.529264
Leu-Ser	CTC-AGC	18	5.65832	3.18116	1.15725
Leu-Arg	CTC-AGG	17	7.4697	2.27586	0.822359
Leu-Ser	CTC-AGT	51	22.6079	2.25585	0.813527
Leu-Ile	CTC-ATA	32	22.2606	1.43752	0.362917
Leu-Ile	CTC-ATC	34	13.4702	2.52409	0.925882
Leu-Met	CTC-ATG	85	38.6436	2.19959	0.788269
Leu-Ile	CTC-ATT	68	37.0218	1.83676	0.608002
Leu-His	CTC-CAC	17	10.6482	1.59651	0.467821
Leu-Arg	CTC-CGC	17	5.39686	3.14998	1.1474
Leu-Gly	CTC-GGA	17	16.5652	1.02625	0.0259076
Leu-Val	CTC-GTA	35	21.5966	1.62063	0.482813
Leu-Val	CTC-GTC	17	13.526	1.25684	0.228599
Leu-Val	CTC-GTT	47	46.6219	1.00811	0.00807803
Leu-Tyr	CTC-TAT	66	40.2477	1.63985	0.494602
Leu-Ser	CTC-TCA	34	26.0672	1.30432	0.265684
Leu-Ser	CTC-TCC	15	7.25685	2.06701	0.726104
Leu-Ser	CTC-TCT	51	30.8374	1.65384	0.503097
Leu-Cys	CTC-TGC	17	8.70662	1.95254	0.669129
Leu-Trp	CTC-TGG	35	20.1105	1.74039	0.554108
Leu-Cys	CTC-TGT	34	30.5285	1.11371	0.1077
Leu-Phe	CTC-TTT	50	36.6268	1.36512	0.311242
Leu-Lys	CTG-AAG	34	21.2663	1.59877	0.469235
Leu-Asn	CTG-AAT	34	31.3847	1.08333	0.0800385
Leu-Thr	CTG-ACA	34	21.6708	1.56893	0.450393
Leu-Thr	CTG-ACC	18	5.03618	3.57414	1.27372
Leu-Thr	CTG-ACT	32	23.5284	1.36006	0.30753
Leu-Arg	CTG-AGA	34	12.3456	2.75402	1.01306
Leu-Ser	CTG-AGT	17	11.3702	1.49513	0.402216
Leu-Ile	CTG-ATA	32	11.1956	2.85827	1.05022
Leu-His	CTG-CAT	17	12.2949	1.38268	0.324027
Leu-Pro	CTG-CCT	35	21.0052	1.66626	0.51058
Leu-Leu	CTG-CTG	17	3.88627	4.37437	1.47576
Leu-Leu	CTG-CTT	34	22.8444	1.48833	0.397652
Leu-Glu	CTG-GAA	34	23.8538	1.42535	0.354417
Leu-Asp	CTG-GAC	34	13.5698	2.50556	0.918513
Leu-Gly	CTG-GGC	17	7.17763	2.36847	0.862244
Leu-Val	CTG-GTA	17	10.8616	1.56515	0.44798
Leu-Val	CTG-GTC	17	6.80266	2.49902	0.9159
Leu-Tyr	CTG-TAC	32	12.8772	2.48502	0.91028
Leu-Tyr	CTG-TAT	34	20.2418	1.67969	0.518609
Leu-Ser	CTG-TCT	34	15.5091	2.19226	0.784933
Leu-Cys	CTG-TGC	17	4.37884	3.88231	1.35643
Leu-Cys	CTG-TGT	17	15.3537	1.10722	0.101854
Leu-Leu	CTG-TTA	69	21.3594	3.23043	1.17261
Leu-Phe	CTG-TTC	15	7.75711	1.93371	0.65944
Leu-Leu	CTG-TTG	15	13.9443	1.07571	0.0729812
Leu-Lys	CTT-AAA	256	234.627	1.09109	0.0871787
Leu-Asn	CTT-AAC	136	88.5915	1.53514	0.428619
Leu-Lys	CTT-AAG	170	125.009	1.35991	0.307416
Leu-Thr	CTT-ACA	137	127.386	1.07547	0.0727558
Leu-Thr	CTT-ACG	17	15.3786	1.10543	0.100234
Leu-Thr	CTT-ACT	238	138.305	1.72083	0.542807
Leu-Ser	CTT-AGC	17	16.728	1.01626	0.0161311
Leu-Ser	CTT-AGT	85	66.8369	1.27175	0.240396
Leu-Met	CTT-ATG	204	114.244	1.78565	0.579782
Leu-Pro	CTT-CCC	34	18.8896	1.79993	0.58775
Leu-Arg	CTT-CGA	17	8.14313	2.08765	0.736039
Leu-Arg	CTT-CGT	70	39.5839	1.7684	0.570073
Leu-Leu	CTT-CTA	70	50.6898	1.38095	0.32277
Leu-Glu	CTT-GAA	158	140.218	1.12681	0.119395
Leu-Glu	CTT-GAG	68	54.1717	1.25527	0.22735
Leu-Ala	CTT-GCA	102	83.8022	1.21715	0.196514
Leu-Ala	CTT-GCC	85	43.8189	1.9398	0.662587
Leu-Ala	CTT-GCT	169	167.273	1.01032	0.01027
Leu-Gly	CTT-GGA	102	48.9726	2.0828	0.733711
Leu-Gly	CTT-GGC	51	42.1918	1.20877	0.189599
Leu-Val	CTT-GTA	119	63.8471	1.86383	0.622633
Leu-Val	CTT-GTC	68	39.9876	1.70053	0.530937
Leu-Val	CTT-GTG	51	40.7393	1.25186	0.224633
Leu-Val	CTT-GTT	140	137.831	1.01574	0.0156169
Leu-Tyr	CTT-TAC	83	75.6951	1.0965	0.0921277
Leu-Tyr	CTT-TAT	198	118.986	1.66406	0.509258
Leu-Ser	CTT-TCT	120	91.1662	1.31628	0.274808
Leu-Cys	CTT-TGC	96	25.7398	3.72963	1.31631
Leu-Trp	CTT-TGG	83	59.4536	1.39605	0.333644
Leu-Phe	CTT-TTC	83	45.5981	1.82025	0.598974
Glu-Asn	GAA-AAC	119	75.1174	1.58419	0.460072
Glu-Lys	GAA-AAG	136	93.2718	1.4581	0.377137
Glu-Thr	GAA-ACA	153	152.911	1.00058	0.000580565
Glu-Thr	GAA-ACG	34	18.4601	1.84181	0.610749
Glu-Thr	GAA-ACT	228	166.018	1.37335	0.31725
Glu-Ser	GAA-AGT	69	64.6107	1.06793	0.0657265
Glu-Ile	GAA-ATC	118	71.9854	1.63922	0.494221
Glu-Met	GAA-ATG	119	98.1002	1.21305	0.193134
Glu-Ile	GAA-ATT	272	197.847	1.3748	0.318311
Glu-Gln	GAA-CAA	154	153.007	1.00649	0.00646654
Glu-Gln	GAA-CAG	68	66.9967	1.01498	0.0148647
Glu-His	GAA-CAT	130	90.9462	1.42942	0.357266
Glu-Pro	GAA-CCA	83	70.7218	1.17361	0.160087
Glu-Pro	GAA-CCC	17	13.0907	1.29863	0.261311
Glu-Pro	GAA-CCG	15	7.34357	2.0426	0.714225
Glu-Arg	GAA-CGC	17	14.3598	1.18386	0.168784
Glu-Arg	GAA-CGG	34	4.6458	7.31843	1.9904
Glu-Leu	GAA-CTC	69	51.3405	1.34397	0.295627
Glu-Leu	GAA-CTG	40	25.8207	1.54914	0.437701
Glu-Glu	GAA-GAA	355	324.673	1.09341	0.0892992
Glu-Glu	GAA-GAG	152	125.434	1.2118	0.192104
Glu-Asp	GAA-GAT	153	148.159	1.03268	0.0321531
Glu-Ala	GAA-GCC	66	50.4124	1.3092	0.269418
Glu-Ala	GAA-GCT	238	192.443	1.23673	0.21247
Glu-Gly	GAA-GGG	17	10.4991	1.61919	0.481928
Glu-Gly	GAA-GGT	255	207.402	1.2295	0.206606
Glu-Val	GAA-GTG	136	63.4749	2.14258	0.76201
Glu-Val	GAA-GTT	270	214.751	1.25727	0.228944
Glu-Ser	GAA-TCC	34	20.7392	1.6394	0.494333
Glu-Leu	GAA-TTA	187	141.914	1.3177	0.275889
Asp-Lys	GAC-AAA	204	111.836	1.8241	0.601086
Asp-Asn	GAC-AAC	85	59.4678	1.42935	0.357217
Asp-Asn	GAC-AAT	205	123.838	1.65538	0.504032
Asp-Thr	GAC-ACA	136	77.5241	1.75429	0.562066
Asp-Thr	GAC-ACC	34	18.0162	1.88719	0.635091
Asp-Thr	GAC-ACT	168	84.169	1.99598	0.691137
Asp-Arg	GAC-AGA	68	38.0439	1.78741	0.580766
Asp-Arg	GAC-AGG	34	11.5767	2.93693	1.07737
Asp-Ile	GAC-ATA	136	57.9608	2.34641	0.852889
Asp-Ile	GAC-ATC	69	35.0728	1.96734	0.676681
Asp-Met	GAC-ATG	119	67.3443	1.76704	0.569305
Asp-Ile	GAC-ATT	170	96.3949	1.76358	0.567345
Asp-Gln	GAC-CAG	34	24.2367	1.40283	0.338491
Asp-His	GAC-CAT	52	27.3439	1.9017	0.642749
Asp-Pro	GAC-CCG	15	4.04048	3.71243	1.31169
Asp-Pro	GAC-CCT	119	47.0804	2.52759	0.927266
Asp-Arg	GAC-CGC	17	8.36416	2.03248	0.709257
Asp-Arg	GAC-CGT	34	20.7512	1.63846	0.493755
Asp-Leu	GAC-CTC	34	30.1411	1.12803	0.120471
Asp-Leu	GAC-CTG	18	15.1589	1.18742	0.171783
Asp-Leu	GAC-CTT	119	89.1077	1.33546	0.289278
Asp-Ala	GAC-GCG	17	8.34182	2.03792	0.711932
Asp-Gly	GAC-GGC	49	44.1202	1.1106	0.104902
Asp-Ser	GAC-TCA	69	59.5295	1.15909	0.147635
Asp-Ser	GAC-TCC	17	16.5725	1.0258	0.0254713
Asp-Trp	GAC-TGG	51	36.7333	1.38839	0.328143
Asp-Cys	GAC-TGT	83	56.6032	1.46635	0.382775
Asp-Leu	GAC-TTA	102	83.3151	1.22427	0.202343
Asp-Phe	GAC-TTC	74	61.4677	1.20388	0.185553
Asp-Phe	GAC-TTT	200	145.967	1.37017	0.314935
Glu-Lys	GAG-AAG	85	36.0345	2.35885	0.858175
Glu-Thr	GAG-ACG	17	7.13184	2.38368	0.868644
Glu-Ser	GAG-AGC	34	6.2474	5.44227	1.6942
Glu-Arg	GAG-AGG	17	7.67851	2.21397	0.794788
Glu-His	GAG-CAC	17	15.3042	1.1108	0.105083
Glu-Gln	GAG-CAG	34	25.8834	1.31358	0.27276
Glu-Pro	GAG-CCA	34	27.3225	1.2444	0.21865
Glu-Arg	GAG-CGC	17	5.54772	3.06432	1.11983
Glu-Leu	GAG-CTG	17	9.97554	1.70417	0.533077
Glu-Leu	GAG-CTT	118	58.6386	2.01233	0.699291
Glu-Asp	GAG-GAC	51	32.2154	1.5831	0.459382
Glu-Glu	GAG-GAG	68	48.4598	1.40323	0.338773
Glu-Ala	GAG-GCT	117	74.3481	1.57368	0.453415
Glu-Gly	GAG-GGA	34	28.281	1.20222	0.18417
Glu-Gly	GAG-GGG	17	4.05618	4.19113	1.43297
Glu-Tyr	GAG-TAC	102	31.0974	3.28002	1.18785
Glu-Tyr	GAG-TAT	66	48.8825	1.35018	0.300236
Glu-Ser	GAG-TCA	34	28.781	1.18134	0.166645
Glu-Ser	GAG-TCT	51	34.0479	1.49789	0.404059
Glu-Cys	GAG-TGC	34	16.5733	2.0515	0.71857
Glu-Trp	GAG-TGG	34	14.2124	2.39227	0.872243
Glu-Cys	GAG-TGT	117	58.1117	2.01336	0.699807
Glu-Phe	GAG-TTC	34	29.4803	1.15331	0.142638
Glu-Phe	GAG-TTT	136	70.0068	1.94267	0.664063
Asp-Arg	GAT-AGA	68	67.5955	1.00598	0.00596699
Asp-Ser	GAT-AGT	102	91.7341	1.11191	0.106079
Asp-Ile	GAT-ATC	66	62.3164	1.05911	0.0574297
Asp-Gln	GAT-CAA	136	98.348	1.38284	0.324142
Asp-Pro	GAT-CCA	85	69.1372	1.22944	0.206559
Asp-Leu	GAT-CTA	85	59.7641	1.42226	0.352246
Asp-Leu	GAT-CTC	102	53.5539	1.90462	0.644284
Asp-Glu	GAT-GAA	234	176.775	1.32372	0.280442
Asp-Asp	GAT-GAC	151	97.4746	1.54912	0.437688
Asp-Glu	GAT-GAG	115	68.295	1.68387	0.521096
Asp-Asp	GAT-GAT	238	173.19	1.37421	0.317879
Asp-Ala	GAT-GCA	153	106.163	1.44118	0.365465
Asp-Ala	GAT-GCC	66	55.5108	1.18896	0.173077
Asp-Ala	GAT-GCG	17	14.8215	1.14698	0.137132
Asp-Ala	GAT-GCT	337	211.906	1.59033	0.46394
Asp-Gly	GAT-GGC	100	78.3916	1.27565	0.243453
Asp-Gly	GAT-GGT	356	257.798	1.38092	0.322753
Asp-Val	GAT-GTA	128	87.2325	1.46734	0.383454
Asp-Val	GAT-GTC	68	54.634	1.24465	0.218852
Asp-Val	GAT-GTG	68	55.6609	1.22168	0.200229
Asp-Val	GAT-GTT	271	188.314	1.43908	0.364007
Asp-Tyr	GAT-TAT	238	196.322	1.2123	0.192517
Asp-Ser	GAT-TCA	136	105.77	1.2858	0.251383
Asp-Ser	GAT-TCG	17	6.96671	2.44018	0.89207
Asp-Ser	GAT-TCT	153	125.126	1.22276	0.201115
Asp-Cys	GAT-TGT	102	100.571	1.01421	0.0141073
Asp-Leu	GAT-TTA	153	148.032	1.03356	0.0330088
Asp-Leu	GAT-TTG	117	96.6413	1.21066	0.191168
Ala-Lys	GCA-AAA	102	100.039	1.0196	0.0194109
Ala-Lys	GCA-AAG	119	53.3005	2.23263	0.803178
Ala-Thr	GCA-ACC	34	22.3993	1.51791	0.417333
Ala-Thr	GCA-ACG	15	11.636	1.28911	0.253948
Ala-Thr	GCA-ACT	119	104.646	1.13716	0.128538
Ala-Ser	GCA-AGC	17	13.9145	1.22175	0.200283
Ala-Ile	GCA-ATC	51	29.2007	1.74654	0.557635
Ala-Gln	GCA-CAA	128	69.5752	1.83974	0.609622
Ala-His	GCA-CAC	17	11.2789	1.50724	0.410283
Ala-His	GCA-CAT	102	25.8944	3.93908	1.37095
Ala-Pro	GCA-CCA	119	44.1905	2.69289	0.990613
Ala-Pro	GCA-CCC	17	8.17974	2.07831	0.731554
Ala-Pro	GCA-CCT	100	53.4675	1.87029	0.626096
Ala-Arg	GCA-CGT	68	35.8011	1.89938	0.641529
Ala-Leu	GCA-CTA	34	30.9119	1.0999	0.0952195
Ala-Leu	GCA-CTC	32	27.6998	1.15524	0.144311
Ala-Leu	GCA-CTG	64	13.9311	4.59404	1.52476
Ala-Leu	GCA-CTT	134	81.8904	1.63633	0.492459
Ala-Glu	GCA-GAA	118	66.6406	1.77069	0.57137
Ala-Glu	GCA-GAG	49	25.7458	1.90322	0.643548
Ala-Asp	GCA-GAT	171	94.9693	1.80058	0.58811
Ala-Ala	GCA-GCC	68	33.6741	2.01935	0.702778
Ala-Tyr	GCA-TAC	86	63.4467	1.35547	0.304147
Ala-Ser	GCA-TCA	85	64.1023	1.32601	0.282171
Ala-Ser	GCA-TCG	17	4.22218	4.02635	1.39286
Ala-Ser	GCA-TCT	102	75.8329	1.34506	0.296441
Ala-Trp	GCA-TGG	51	46.4666	1.09756	0.0930926
Ala-Leu	GCA-TTA	85	76.5669	1.11014	0.104486
Ala-Phe	GCA-TTC	51	44.9521	1.13454	0.126228
Ala-Leu	GCA-TTG	51	49.986	1.02029	0.0200835
Ala-Asn	GCC-AAC	67	28.3761	2.36114	0.859144
Ala-Lys	GCC-AAG	34	27.87	1.21995	0.19881
Ala-Asn	GCC-AAT	119	59.0918	2.01382	0.700032
Ala-Thr	GCC-ACA	85	50.3981	1.68657	0.522699
Ala-Thr	GCC-ACC	17	11.7122	1.45148	0.37258
Ala-Thr	GCC-ACG	17	6.08427	2.79409	1.02751
Ala-Thr	GCC-ACT	153	54.7179	2.79616	1.02825
Ala-Arg	GCC-AGA	49	34.3197	1.42775	0.356101
Ala-Ile	GCC-ATA	51	25.2326	2.02119	0.703689
Ala-Ile	GCC-ATC	34	15.2686	2.2268	0.800564
Ala-Met	GCC-ATG	68	48.7362	1.39527	0.333085
Ala-Ile	GCC-ATT	68	41.9645	1.62042	0.482684
Ala-Pro	GCC-CCC	17	4.27706	3.9747	1.37995
Ala-Pro	GCC-CCG	17	2.39932	7.08533	1.95803
Ala-Arg	GCC-CGT	34	18.7198	1.81626	0.596777
Ala-Gly	GCC-GGC	17	16.3898	1.03723	0.036556
Ala-Tyr	GCC-TAC	68	33.1753	2.04972	0.717702
Ala-Ser	GCC-TCA	66	33.5181	1.96909	0.67757
Ala-Cys	GCC-TGC	17	10.2441	1.65949	0.506509
Ala-Phe	GCC-TTC	34	23.5047	1.44652	0.369158
Ala-Leu	GCC-TTG	34	26.1369	1.30084	0.263013
Ala-Phe	GCC-TTT	108	55.8166	1.93491	0.660059
Ala-Lys	GCG-AAA	17	13.9666	1.21719	0.196543
Ala-Asn	GCG-AAT	17	15.7777	1.07747	0.0746188
Ala-Arg	GCG-AGA	17	9.16345	1.8552	0.617991
Ala-Gln	GCG-CAA	17	9.71349	1.75014	0.559697
Ala-Gln	GCG-CAG	34	4.25321	7.99397	2.07869
Ala-Arg	GCG-CGA	17	1.02823	16.5333	2.80537
Ala-Arg	GCG-CGT	35	4.99824	7.00246	1.94626
Ala-Leu	GCG-CTG	17	1.94494	8.74062	2.16798
Ala-Leu	GCG-CTT	17	11.4328	1.48695	0.396724
Ala-Glu	GCG-GAA	17	9.3038	1.82721	0.602791
Ala-Ala	GCG-GCA	15	8.99107	1.66832	0.511818
Ala-Gly	GCG-GGT	17	14.3913	1.18127	0.166593
Ala-Tyr	GCG-TAC	17	8.85789	1.91919	0.651905
Ala-Tyr	GCG-TAT	17	13.9239	1.22093	0.199609
Ala-Ser	GCG-TCA	51	8.94941	5.6987	1.74024
Ala-Ser	GCG-TCT	34	10.5871	3.21144	1.16672
Ala-Trp	GCG-TGG	17	6.48726	2.62052	0.963372
Ala-Leu	GCG-TTA	17	10.6896	1.59033	0.46394
Ala-Phe	GCG-TTC	17	6.27583	2.70881	0.996508
Ala-Lys	GCT-AAA	221	199.683	1.10675	0.101431
Ala-Asn	GCT-AAC	120	108.323	1.1078	0.102379
Ala-Thr	GCT-ACT	232	208.879	1.11069	0.104982
Ala-Ser	GCT-AGC	33	27.774	1.18816	0.172408
Ala-Ser	GCT-AGT	119	110.971	1.07235	0.0698512
Ala-Ile	GCT-ATA	102	96.3225	1.05894	0.0572713
Ala-Met	GCT-ATG	221	186.045	1.18789	0.172176
Ala-Arg	GCT-CGA	17	14.7008	1.1564	0.145313
Ala-Arg	GCT-CGC	51	28.8036	1.77061	0.571327
Ala-Arg	GCT-CGG	34	9.3188	3.64854	1.29433
Ala-Asp	GCT-GAT	202	189.563	1.06561	0.0635446
Ala-Ala	GCT-GCA	186	128.547	1.44694	0.369453
Ala-Ala	GCT-GCT	388	256.586	1.51216	0.413542
Ala-Gly	GCT-GGC	100	62.566	1.59831	0.468948
Ala-Gly	GCT-GGT	355	205.754	1.72536	0.545436
Ala-Val	GCT-GTA	136	96.4581	1.40994	0.343546
Ala-Val	GCT-GTC	136	60.412	2.25121	0.811467
Ala-Val	GCT-GTT	338	208.23	1.6232	0.484402
Ala-Tyr	GCT-TAT	204	199.072	1.02476	0.0244544
Ala-Ser	GCT-TCA	136	127.951	1.0629	0.0610053
Ala-Ser	GCT-TCC	49	35.6204	1.37561	0.318901
Ala-Ser	GCT-TCG	18	8.42768	2.13582	0.75885
Ala-Cys	GCT-TGC	68	39.1057	1.73888	0.553239
Ala-Cys	GCT-TGT	187	137.118	1.36378	0.310264
Ala-Leu	GCT-TTA	202	152.831	1.32172	0.278933
Ala-Leu	GCT-TTG	137	99.7744	1.3731	0.317069
Ala-Phe	GCT-TTT	231	213.073	1.08413	0.0807811
Gly-Lys	GGA-AAA	85	64.1856	1.32428	0.280873
Gly-Lys	GGA-AAG	51	34.1978	1.49132	0.399663
Gly-Thr	GGA-ACC	34	18.6316	1.82486	0.601503
Gly-Thr	GGA-ACG	17	9.67874	1.75643	0.563281
Gly-Thr	GGA-ACT	117	87.0442	1.34415	0.295758
Gly-Ile	GGA-ATC	32	16.2258	1.97217	0.679134
Gly-Met	GGA-ATG	34	31.6232	1.07516	0.0724681
Gly-Ile	GGA-ATT	69	44.5954	1.54725	0.436477
Gly-Gln	GGA-CAA	153	46.4301	3.29528	1.19249
Gly-His	GGA-CAC	86	12.9186	6.65704	1.89568
Gly-His	GGA-CAT	35	29.6591	1.18008	0.165581
Gly-Pro	GGA-CCA	51	28.1222	1.81351	0.595265
Gly-Pro	GGA-CCC	34	5.20547	6.53159	1.87665
Gly-Pro	GGA-CCT	102	34.026	2.99771	1.09785
Gly-Arg	GGA-CGC	18	4.47769	4.01993	1.39126
Gly-Arg	GGA-CGT	17	11.109	1.53029	0.425457
Gly-Leu	GGA-CTA	51	15.0527	3.3881	1.22027
Gly-Leu	GGA-CTC	16	13.4885	1.18619	0.170749
Gly-Glu	GGA-GAA	68	52.9266	1.2848	0.250601
Gly-Ala	GGA-GCC	34	20.0873	1.69261	0.526273
Gly-Ala	GGA-GCT	136	76.6808	1.77359	0.573003
Gly-Gly	GGA-GGG	17	4.05612	4.1912	1.43299
Gly-Gly	GGA-GGT	85	80.1259	1.06083	0.0590521
Gly-Val	GGA-GTC	34	31.4614	1.08069	0.0776007
Gly-Ser	GGA-TCC	17	10.9771	1.54868	0.437403
Gly-Leu	GGA-TTG	34	24.3409	1.39683	0.334203
Gly-Thr	GGC-ACA	117	69.0715	1.6939	0.527032
Gly-Thr	GGC-ACC	17	16.0518	1.05907	0.057391
Gly-Thr	GGC-ACG	17	8.33861	2.03871	0.712317
Gly-Thr	GGC-ACT	137	74.9919	1.82686	0.602601
Gly-Arg	GGC-AGA	51	17.5465	2.90656	1.06697
Gly-Ser	GGC-AGC	17	7.37396	2.30541	0.835258
Gly-Ser	GGC-AGT	85	29.4628	2.885	1.05952
Gly-Ile	GGC-ATA	51	23.1017	2.20763	0.791918
Gly-Ile	GGC-ATC	17	13.9791	1.2161	0.195647
Gly-Met	GGC-ATG	34	27.2446	1.24795	0.221504
Gly-Ile	GGC-ATT	51	38.4206	1.32741	0.283231
Gly-His	GGC-CAC	17	11.1299	1.52742	0.423577
Gly-His	GGC-CAT	34	25.5524	1.3306	0.285629
Gly-Leu	GGC-CTA	34	12.9685	2.62174	0.96384
Gly-Leu	GGC-CTC	17	11.6209	1.46288	0.380409
Gly-Tyr	GGC-TAC	34	29.91	1.13674	0.128167
Gly-Tyr	GGC-TAT	94	47.016	1.99932	0.692806
Gly-Cys	GGC-TGC	17	10.7481	1.58167	0.45848
Gly-Cys	GGC-TGT	102	37.6868	2.70652	0.995664
Gly-Leu	GGC-TTA	68	32.1221	2.11692	0.749963
Gly-Phe	GGC-TTC	51	28.8103	1.7702	0.571093
Gly-Leu	GGC-TTG	52	20.9706	2.47966	0.908122
Gly-Phe	GGC-TTT	85	68.4157	1.24241	0.217049
Gly-Thr	GGG-ACC	17	2.67222	6.36175	1.8503
Gly-Ser	GGG-AGC	17	1.22758	13.8484	2.62817
Gly-Gln	GGG-CAA	17	6.6592	2.55286	0.937214
Gly-Pro	GGG-CCA	17	4.03341	4.21479	1.4386
Gly-Leu	GGG-CTT	17	5.71931	2.97239	1.08936
Gly-Glu	GGG-GAA	17	7.59096	2.2395	0.806255
Gly-Asp	GGG-GAC	17	7.61179	2.23338	0.803515
Gly-Ala	GGG-GCA	17	5.50983	3.08539	1.12668
Gly-Ala	GGG-GCC	17	2.88101	5.90072	1.77507
Gly-Ala	GGG-GCG	17	0.769236	22.0999	3.09557
Gly-Ala	GGG-GCT	34	10.9979	3.0915	1.12866
Gly-Gly	GGG-GGA	17	4.05612	4.1912	1.43299
Gly-Cys	GGG-TGT	17	6.27389	2.70964	0.996816
Gly-Leu	GGG-TTA	17	5.34752	3.17904	1.15658
Gly-Phe	GGG-TTT	34	11.3895	2.98521	1.09367
Gly-Lys	GGT-AAA	204	181.854	1.12178	0.114917
Gly-Asn	GGT-AAC	119	86.6302	1.37365	0.317475
Gly-Asn	GGT-AAT	253	180.403	1.40242	0.338198
Gly-Thr	GGT-ACG	51	27.4223	1.8598	0.620469
Gly-Arg	GGT-AGA	68	57.7035	1.17844	0.164191
Gly-Ser	GGT-AGC	34	24.25	1.40206	0.337945
Gly-Arg	GGT-AGG	34	17.5591	1.93632	0.660791
Gly-Ser	GGT-AGT	151	96.8911	1.55845	0.443692
Gly-Ile	GGT-ATT	153	126.35	1.21092	0.191384
Gly-Pro	GGT-CCC	17	14.7484	1.15267	0.142078
Gly-Arg	GGT-CGC	17	12.6864	1.34002	0.292681
Gly-Glu	GGT-GAA	185	149.954	1.23371	0.210025
Gly-Asp	GGT-GAT	406	267.166	1.51965	0.418483
Gly-Ala	GGT-GCC	68	56.9123	1.19482	0.177996
Gly-Ala	GGT-GCT	221	217.256	1.01723	0.0170866
Gly-Gly	GGT-GGA	86	80.1259	1.07331	0.0707481
Gly-Gly	GGT-GGC	85	69.0315	1.23132	0.208088
Gly-Gly	GGT-GGT	270	227.017	1.18934	0.173398
Gly-Val	GGT-GTA	153	142.324	1.07501	0.072333
Gly-Val	GGT-GTT	556	307.243	1.80964	0.593128
Gly-Tyr	GGT-TAC	102	98.3619	1.03699	0.0363195
Gly-Tyr	GGT-TAT	168	154.617	1.08656	0.083015
Gly-Ser	GGT-TCA	115	111.717	1.02939	0.028967
Gly-Ser	GGT-TCC	68	31.1009	2.18644	0.782272
Gly-Ser	GGT-TCT	134	132.161	1.01392	0.0138227
Gly-Trp	GGT-TGG	85	68.515	1.2406	0.215598
Gly-Leu	GGT-TTA	170	105.637	1.60929	0.475793
Gly-Phe	GGT-TTT	273	224.991	1.21338	0.193409
Val-Lys	GTA-AAA	98	97.2009	1.00822	0.00818776
Val-Thr	GTA-ACA	168	93.7213	1.79255	0.583639
Val-Ile	GTA-ATC	35	22.8134	1.53418	0.427998
Val-Met	GTA-ATG	66	61.0426	1.08121	0.078083
Val-Gln	GTA-CAA	119	77.0454	1.54454	0.434728
Val-Gln	GTA-CAG	52	33.7356	1.5414	0.432691
Val-His	GTA-CAT	51	23.7805	2.14461	0.762959
Val-Pro	GTA-CCA	119	44.5134	2.67335	0.983334
Val-Pro	GTA-CCC	18	8.23949	2.1846	0.781433
Val-Arg	GTA-CGA	17	5.63014	3.01946	1.10508
Val-Arg	GTA-CGC	17	11.0313	1.54107	0.43248
Val-Arg	GTA-CGT	68	27.3682	2.48463	0.910125
Val-Leu	GTA-CTG	34	15.065	2.25689	0.813986
Val-Leu	GTA-CTT	168	88.5557	1.89711	0.640332
Val-Glu	GTA-GAA	170	124.593	1.36444	0.310747
Val-Asp	GTA-GAC	102	64.9728	1.56989	0.451004
Val-Glu	GTA-GAG	51	48.135	1.05952	0.0578161
Val-Asp	GTA-GAT	145	115.442	1.25604	0.227966
Val-Ala	GTA-GCA	69	56.358	1.22432	0.202382
Val-Ala	GTA-GCC	34	29.4687	1.15377	0.143031
Val-Ala	GTA-GCG	17	7.86822	2.16059	0.770381
Val-Ala	GTA-GCT	151	112.493	1.3423	0.294386
Val-Gly	GTA-GGA	49	28.4578	1.72185	0.543398
Val-Gly	GTA-GGC	35	24.5175	1.42755	0.355961
Val-Val	GTA-GTA	68	63.3811	1.07287	0.0703415
Val-Val	GTA-GTC	51	39.6958	1.28477	0.25058
Val-Val	GTA-GTG	83	40.442	2.05232	0.718972
Val-Val	GTA-GTT	143	136.825	1.04513	0.0441434
Val-Trp	GTA-TGG	17	11.5303	1.47438	0.388238
Val-Lys	GTC-AAA	102	60.8772	1.6755	0.516113
Val-Asn	GTC-AAC	85	37.0249	2.29575	0.831061
Val-Thr	GTC-ACA	68	58.698	1.15847	0.147103
Val-Thr	GTC-ACC	17	13.6411	1.24624	0.220128
Val-Thr	GTC-ACG	34	7.08627	4.79801	1.5682
Val-Ile	GTC-ATA	85	23.6124	3.59981	1.28088
Val-Ile	GTC-ATC	34	14.2881	2.3796	0.866931
Val-Met	GTC-ATG	68	38.2312	1.77865	0.575856
Val-Gln	GTC-CAA	66	48.2538	1.36777	0.31318
Val-His	GTC-CAC	17	6.48732	2.62049	0.963363
Val-Gln	GTC-CAG	34	21.1287	1.60919	0.475729
Val-His	GTC-CAT	17	14.8938	1.14141	0.132267
Val-Pro	GTC-CCT	85	33.7315	2.5199	0.924218
Val-Arg	GTC-CGC	17	6.90892	2.46059	0.9004
Val-Leu	GTC-CTA	34	20.936	1.624	0.48489
Val-Gly	GTC-GGC	17	15.3554	1.1071	0.101747
Val-Tyr	GTC-TAT	117	67.2431	1.73996	0.55386
Val-Ser	GTC-TCT	119	32.9302	3.6137	1.28473
Val-Cys	GTC-TGC	17	12.7572	1.33258	0.287119
Val-Cys	GTC-TGT	68	44.7312	1.52019	0.418837
Val-Leu	GTC-TTA	85	51.8573	1.63911	0.494156
Val-Leu	GTC-TTG	68	33.8545	2.0086	0.697436
Val-Phe	GTC-TTT	153	59.5838	2.56781	0.943053
Val-Lys	GTG-AAA	85	62.0215	1.37049	0.315169
Val-Lys	GTG-AAG	34	33.0448	1.0289	0.0284951
Val-Asn	GTG-AAT	85	78.5516	1.08209	0.0788959
Val-Thr	GTG-ACT	85	64.9271	1.30916	0.269386
Val-Arg	GTG-AGG	17	9.74226	1.74497	0.55674
Val-Ser	GTG-AGT	34	24.596	1.38234	0.323776
Val-Ile	GTG-ATC	52	14.5567	3.57224	1.27319
Val-His	GTG-CAT	17	15.1738	1.12035	0.113645
Val-Pro	GTG-CCA	69	28.4029	2.42933	0.887615
Val-Pro	GTG-CCT	49	34.3656	1.42584	0.354764
Val-Arg	GTG-CGT	66	17.463	3.77942	1.32957
Val-Leu	GTG-CTA	51	21.3296	2.39105	0.871732
Val-Leu	GTG-CTC	51	19.1132	2.66832	0.981448
Val-Leu	GTG-CTG	34	9.61262	3.53702	1.26328
Val-Ala	GTG-GCT	119	71.7793	1.65786	0.505527
Val-Gly	GTG-GGC	17	15.644	1.08668	0.0831242
Val-Gly	GTG-GGT	85	51.4469	1.65219	0.502102
Val-Val	GTG-GTA	51	40.442	1.26107	0.231957
Val-Val	GTG-GTG	34	25.8051	1.31757	0.27579
Val-Ser	GTG-TCC	17	7.89502	2.15326	0.766982
Val-Ser	GTG-TCT	102	33.5492	3.04031	1.11196
Val-Trp	GTG-TGG	17	7.35719	2.31067	0.837536
Val-Cys	GTG-TGT	68	45.572	1.49214	0.400214
Val-Phe	GTG-TTC	68	25.5628	2.66012	0.978371
Val-Lys	GTT-AAA	238	209.834	1.13423	0.125956
Val-Asn	GTT-AAC	145	127.618	1.1362	0.127689
Val-Asn	GTT-AAT	304	265.759	1.1439	0.134439
Val-Thr	GTT-ACA	238	202.322	1.17634	0.16241
Val-Thr	GTT-ACC	49	47.0185	1.04214	0.0412794
Val-Arg	GTT-AGA	134	108.316	1.23712	0.212786
Val-Ile	GTT-ATA	102	81.3878	1.25326	0.225747
Val-Arg	GTT-CGC	66	23.8139	2.77149	1.01939
Val-Leu	GTT-CTT	204	191.171	1.06711	0.0649535
Val-Glu	GTT-GAA	322	268.966	1.19718	0.179965
Val-Asp	GTT-GAC	151	140.261	1.07657	0.0737763
Val-Asp	GTT-GAT	302	249.212	1.21182	0.192124
Val-Ala	GTT-GCA	151	121.664	1.24113	0.21602
Val-Ala	GTT-GCG	49	16.9856	2.88479	1.05945
Val-Gly	GTT-GGG	17	8.81108	1.92939	0.657204
Val-Gly	GTT-GGT	272	174.057	1.56271	0.44642
Val-Val	GTT-GTA	202	136.825	1.47634	0.389566
Val-Val	GTT-GTC	119	85.6938	1.38866	0.328343
Val-Val	GTT-GTT	319	295.372	1.07999	0.0769549
Val-Tyr	GTT-TAC	186	147.448	1.26146	0.232273
Val-Tyr	GTT-TAT	272	231.776	1.17355	0.160033
Val-Ser	GTT-TCA	119	95.9469	1.24027	0.215329
Val-Ser	GTT-TCC	47	26.7107	1.75959	0.565083
Val-Ser	GTT-TCG	17	6.31967	2.69002	0.989547
Val-Ser	GTT-TCT	119	113.505	1.04841	0.0472771
Val-Cys	GTT-TGC	66	43.9719	1.50096	0.406105
Val-Leu	GTT-TTA	259	178.743	1.44901	0.370877
Tyr-Lys	TAC-AAA	222	160.062	1.38696	0.327117
Tyr-Asn	TAC-AAT	115	106.121	1.08367	0.0803489
Tyr-Thr	TAC-ACA	136	75.2494	1.80732	0.591847
Tyr-Thr	TAC-ACC	34	17.4875	1.94424	0.664872
Tyr-Thr	TAC-ACG	17	9.08443	1.87133	0.626651
Tyr-Thr	TAC-ACT	136	81.6993	1.66464	0.509609
Tyr-Arg	TAC-AGA	137	59.0226	2.32115	0.842061
Tyr-Arg	TAC-AGG	35	17.9605	1.94873	0.667175
Tyr-Ser	TAC-AGT	52	44.3508	1.17247	0.159113
Tyr-Ile	TAC-ATA	60	50.0857	1.19795	0.180608
Tyr-Ile	TAC-ATC	64	30.3075	2.11169	0.747487
Tyr-Ile	TAC-ATT	153	83.2979	1.83678	0.608015
Tyr-Gln	TAC-CAA	100	75.9856	1.31604	0.274627
Tyr-His	TAC-CAC	68	15.5723	4.36674	1.47402
Tyr-Gln	TAC-CAG	47	33.2715	1.41262	0.345447
Tyr-Pro	TAC-CCA	85	44.9673	1.89026	0.636715
Tyr-Pro	TAC-CCG	17	4.66929	3.64081	1.29221
Tyr-Pro	TAC-CCT	85	54.4074	1.56229	0.446151
Tyr-Arg	TAC-CGA	34	6.62292	5.13369	1.63582
Tyr-Arg	TAC-CGC	17	12.9764	1.31007	0.270078
Tyr-Leu	TAC-CTA	34	26.3918	1.28828	0.253307
Tyr-Leu	TAC-CTG	17	11.894	1.42929	0.357177
Tyr-Tyr	TAC-TAC	119	66.6691	1.78493	0.579381
Tyr-Ser	TAC-TCA	97	51.137	1.89687	0.640203
Tyr-Ser	TAC-TCT	66	60.495	1.091	0.0870947
Tyr-Cys	TAC-TGC	51	26.2296	1.94437	0.664937
Tyr-Cys	TAC-TGT	102	91.9702	1.10905	0.103508
Tyr-Leu	TAC-TTA	120	65.371	1.83568	0.607414
Tyr-Leu	TAC-TTG	51	42.6768	1.19503	0.178171
Tyr-Phe	TAC-TTT	153	138.168	1.10735	0.101967
Tyr-Asn	TAT-AAT	204	166.814	1.22292	0.201241
Tyr-Met	TAT-ATG	85	83.1211	1.0226	0.0223521
Tyr-Gln	TAT-CAG	66	52.3	1.26195	0.232659
Tyr-Leu	TAT-CTA	51	41.4857	1.22934	0.206476
Tyr-Glu	TAT-GAA	219	163.119	1.34258	0.29459
Tyr-Asp	TAT-GAC	119	84.7408	1.40428	0.339526
Tyr-Glu	TAT-GAG	136	63.0192	2.15807	0.769216
Tyr-Asp	TAT-GAT	200	150.565	1.32833	0.28392
Tyr-Ala	TAT-GCA	102	65.1522	1.56557	0.448247
Tyr-Ala	TAT-GCC	86	34.0671	2.52443	0.926017
Tyr-Ala	TAT-GCT	134	130.047	1.0304	0.0299446
Tyr-Gly	TAT-GGA	68	38.6553	1.75914	0.564824
Tyr-Gly	TAT-GGC	34	33.303	1.02093	0.0207123
Tyr-Gly	TAT-GGT	170	109.52	1.55223	0.43969
Tyr-Val	TAT-GTA	134	77.242	1.73481	0.550896
Tyr-Val	TAT-GTC	153	48.3769	3.16266	1.15141
Tyr-Val	TAT-GTG	119	49.2863	2.41447	0.881478
Tyr-Tyr	TAT-TAC	135	104.798	1.28819	0.253237
Tyr-Ser	TAT-TCT	200	95.093	2.1032	0.743462
Tyr-Trp	TAT-TGG	68	41.5606	1.63617	0.492356
Tyr-Phe	TAT-TTC	102	91.4596	1.11525	0.109076
Tyr-Leu	TAT-TTG	108	67.0843	1.60991	0.476181
Ser-Thr	TCA-ACC	34	22.7167	1.4967	0.40326
Ser-Thr	TCA-ACT	253	106.129	2.38389	0.868732
Ser-Ser	TCA-AGC	17	14.0786	1.2075	0.188554
Ser-Arg	TCA-AGG	17	15.6323	1.08749	0.0838738
Ser-His	TCA-CAC	32	22.6828	1.41076	0.344128
Ser-Gln	TCA-CAG	85	31.3663	2.70991	0.996916
Ser-His	TCA-CAT	119	52.076	2.28512	0.82642
Ser-Pro	TCA-CCA	66	40.8866	1.61422	0.478853
Ser-Pro	TCA-CCC	15	7.56817	1.98198	0.684099
Ser-Pro	TCA-CCT	122	49.47	2.46614	0.902654
Ser-Arg	TCA-CGA	18	5.76441	3.12261	1.13867
Ser-Arg	TCA-CGT	51	28.0209	1.82007	0.598875
Ser-Leu	TCA-CTA	66	28.3589	2.32731	0.844715
Ser-Leu	TCA-CTG	17	12.7805	1.33015	0.28529
Ser-Leu	TCA-CTT	108	75.127	1.43757	0.362951
Ser-Glu	TCA-GAG	85	45.8335	1.85454	0.617635
Ser-Asp	TCA-GAT	117	110.554	1.05831	0.0566693
Ser-Ala	TCA-GCA	117	74.3193	1.57429	0.453803
Ser-Ala	TCA-GCG	34	10.3758	3.27685	1.18688
Ser-Ala	TCA-GCT	153	148.345	1.03138	0.0308977
Ser-Gly	TCA-GGT	101	95.3401	1.05937	0.0576697
Ser-Val	TCA-GTT	117	116.488	1.0044	0.00438915
Ser-Ser	TCA-TCA	119	64.8586	1.83476	0.606915
Ser-Ser	TCA-TCT	102	76.7275	1.32938	0.284712
Ser-Phe	TCA-TTC	102	57.1048	1.78619	0.580084
Ser-Leu	TCA-TTG	51	45.8576	1.11214	0.106285
Ser-Lys	TCC-AAA	47	31.8829	1.47414	0.388077
Ser-Asn	TCC-AAC	18	11.9282	1.50903	0.411464
Ser-Asn	TCC-AAT	34	24.8399	1.36877	0.31391
Ser-Thr	TCC-ACA	51	27.2129	1.87411	0.628136
Ser-Thr	TCC-ACT	51	29.5454	1.72616	0.545898
Ser-Arg	TCC-AGA	34	14.3014	2.37739	0.866004
Ser-Ser	TCC-AGT	18	15.6599	1.14943	0.13927
Ser-Ile	TCC-ATA	17	9.4813	1.793	0.583891
Ser-Ile	TCC-ATC	34	5.73726	5.92618	1.77938
Ser-Met	TCC-ATG	69	21.0434	3.27894	1.18752
Ser-Ile	TCC-ATT	32	15.7684	2.02937	0.707727
Ser-Arg	TCC-CGC	17	3.14424	5.40671	1.68764
Ser-Leu	TCC-CTA	17	7.89485	2.1533	0.767003
Ser-Glu	TCC-GAA	34	33.0271	1.02946	0.0290323
Ser-Gly	TCC-GGA	15	9.36797	1.6012	0.470754
Ser-Val	TCC-GTG	34	9.58522	3.54713	1.26614
Ser-Tyr	TCC-TAT	51	23.9797	2.1268	0.754619
Ser-Ser	TCC-TCA	51	18.056	2.82454	1.03835
Ser-Cys	TCC-TGC	17	4.87498	3.48719	1.2491
Ser-Cys	TCC-TGT	32	17.0934	1.87207	0.627044
Ser-Phe	TCC-TTC	34	15.8975	2.13871	0.760202
Ser-Phe	TCC-TTT	51	37.7516	1.35093	0.300797
Ser-Lys	TCG-AAG	17	4.01909	4.22981	1.44216
Ser-Gln	TCG-CAG	35	2.06599	16.9411	2.82974
Ser-Arg	TCG-CGC	17	0.743917	22.852	3.12904
Ser-Glu	TCG-GAA	17	7.8141	2.17555	0.777283
Ser-Asp	TCG-GAT	16	7.28179	2.19726	0.787212
Ser-Ala	TCG-GCT	17	9.77094	1.73985	0.553801
Ser-Gly	TCG-GGA	17	2.21643	7.66999	2.03732
Ser-Cys	TCG-TGT	17	4.04424	4.20351	1.43592
Ser-Phe	TCG-TTC	15	3.76129	3.988	1.38329
Ser-Phe	TCG-TTT	34	8.93191	3.80658	1.33673
Ser-Lys	TCT-AAA	149	135.484	1.09976	0.0950943
Ser-Asn	TCT-AAC	136	50.688	2.68308	0.986965
Ser-Lys	TCT-AAG	117	72.1852	1.62083	0.482938
Ser-Thr	TCT-ACA	119	115.639	1.02907	0.028652
Ser-Arg	TCT-AGA	68	60.7726	1.11893	0.112369
Ser-Ser	TCT-AGC	17	16.655	1.02071	0.0205025
Ser-Ser	TCT-AGT	85	66.5453	1.27732	0.244768
Ser-Ile	TCT-ATC	68	24.38	2.78917	1.02574
Ser-Met	TCT-ATG	102	89.4222	1.14066	0.131604
Ser-Ile	TCT-ATT	102	67.0066	1.52224	0.420182
Ser-Arg	TCT-CGT	43	33.1487	1.29719	0.260197
Ser-Leu	TCT-CTC	51	30.0624	1.69647	0.52855
Ser-Glu	TCT-GAA	168	140.346	1.19704	0.179854
Ser-Asp	TCT-GAC	102	73.6083	1.38571	0.326216
Ser-Asp	TCT-GAT	135	130.785	1.03223	0.0317182
Ser-Gly	TCT-GGA	47	39.8084	1.18066	0.16607
Ser-Gly	TCT-GGG	17	5.70949	2.9775	1.09108
Ser-Gly	TCT-GGT	153	112.787	1.35654	0.304935
Ser-Val	TCT-GTT	204	137.805	1.48036	0.392283
Ser-Tyr	TCT-TAT	120	101.9	1.17763	0.163503
Ser-Ser	TCT-TCC	34	21.3602	1.59174	0.46483
Ser-Ser	TCT-TCT	117	90.7685	1.28899	0.253861
Ser-Trp	TCT-TGG	68	44.5473	1.52647	0.422956
Ser-Leu	TCT-TTA	136	83.0976	1.63663	0.492639
Ser-Phe	TCT-TTC	69	67.5549	1.02139	0.0211657
Cys-Lys	TGC-AAA	51	19.6893	2.59024	0.951752
Cys-Asn	TGC-AAC	32	19.4376	1.64629	0.498525
Cys-Asn	TGC-AAT	85	40.4778	2.09992	0.741898
Cys-Thr	TGC-ACC	34	8.58508	3.96036	1.37633
Cys-Thr	TGC-ACT	51	40.1083	1.27156	0.240242
Cys-Ser	TGC-AGC	17	4.9748	3.41722	1.22883
Cys-Ile	TGC-ATA	51	16.0242	3.18269	1.15773
Cys-Ile	TGC-ATT	34	26.6499	1.2758	0.243575
Cys-His	TGC-CAC	17	7.27166	2.33784	0.849229
Cys-Gln	TGC-CAG	15	5.60887	2.67433	0.983701
Cys-His	TGC-CAT	17	16.6945	1.0183	0.0181333
Cys-Pro	TGC-CCA	17	14.7414	1.15321	0.142553
Cys-Pro	TGC-CCT	34	17.8361	1.90625	0.645135
Cys-Arg	TGC-CGT	49	10.4228	4.70124	1.54783
Cys-Leu	TGC-CTA	34	9.83832	3.45588	1.24008
Cys-Leu	TGC-CTT	51	26.0632	1.95678	0.671301
Cys-Glu	TGC-GAA	34	29.6127	1.14816	0.138159
Cys-Gly	TGC-GGC	17	14.7787	1.1503	0.140027
Cys-Ser	TGC-TCT	66	27.1123	2.43432	0.889668
Cys-Cys	TGC-TGC	51	11.72	4.35154	1.47053
Cys-Trp	TGC-TGG	30	14.2022	2.11235	0.747802
Cys-Cys	TGC-TGT	51	41.0944	1.24105	0.215955
Cys-Phe	TGC-TTC	15	14.7295	1.01836	0.0181976
Cys-Phe	TGC-TTT	106	34.9781	3.03047	1.10872
Trp-Lys	TGG-AAA	66	54.1494	1.21885	0.197908
Trp-Asn	TGG-AAC	86	71.3719	1.20496	0.186443
Trp-Thr	TGG-ACA	68	48.7938	1.39362	0.331904
Trp-Thr	TGG-ACC	17	11.3394	1.4992	0.404929
Trp-Ser	TGG-AGC	17	5.16881	3.28896	1.19057
Trp-Arg	TGG-AGG	17	6.8884	2.46792	0.903374
Trp-Ile	TGG-ATC	18	16.1081	1.11745	0.111049
Trp-Ile	TGG-ATT	52	44.2719	1.17456	0.160894
Trp-Gln	TGG-CAG	17	14.9217	1.13928	0.130396
Trp-His	TGG-CAT	49	45.9747	1.0658	0.0637287
Trp-Pro	TGG-CCA	35	27.6125	1.26754	0.237081
Trp-Pro	TGG-CCG	17	2.86721	5.92911	1.77987
Trp-Arg	TGG-CGT	17	12.3475	1.3768	0.319763
Trp-Leu	TGG-CTA	34	31.5735	1.07685	0.0740423
Trp-Leu	TGG-CTG	18	14.2293	1.265	0.23507
Trp-Glu	TGG-GAA	83	59.87	1.38634	0.326666
Trp-Asp	TGG-GAT	102	76.1445	1.33956	0.29234
Trp-Ala	TGG-GCA	34	27.8799	1.21951	0.198453
Trp-Ala	TGG-GCT	68	55.6497	1.22193	0.200431
Trp-Gly	TGG-GGT	34	19.9103	1.70765	0.535121
Trp-Val	TGG-GTG	17	12.262	1.3864	0.32671
Trp-Val	TGG-GTT	51	41.4852	1.22935	0.20649
Trp-Tyr	TGG-TAT	66	61.1185	1.07987	0.0768403
Trp-Ser	TGG-TCC	17	6.62905	2.56447	0.941751
Trp-Cys	TGG-TGT	34	26.4551	1.2852	0.250912
Trp-Phe	TGG-TTC	57	42.0779	1.35463	0.30353
Trp-Leu	TGG-TTG	102	51.0558	1.99781	0.692053
Cys-Lys	TGT-AAA	85	69.0375	1.23122	0.208002
Cys-Thr	TGT-ACG	34	15.6376	2.17425	0.776684
Cys-Arg	TGT-AGA	68	67.001	1.01491	0.0148008
Cys-Arg	TGT-AGG	34	20.3883	1.66763	0.511401
Cys-Ser	TGT-AGT	151	69.6954	2.16657	0.773146
Cys-Ile	TGT-ATA	66	56.1864	1.17466	0.16098
Cys-Met	TGT-ATG	51	39.6826	1.2852	0.250912
Cys-Gln	TGT-CAA	68	44.9149	1.51398	0.414739
Cys-Pro	TGT-CCA	68	51.6886	1.31557	0.274271
Cys-Arg	TGT-CGC	17	14.7305	1.15407	0.143291
Cys-Arg	TGT-CGG	17	4.76576	3.56711	1.27176
Cys-Leu	TGT-CTA	51	34.4966	1.47841	0.390965
Cys-Leu	TGT-CTC	34	30.912	1.0999	0.0952156
Cys-Leu	TGT-CTG	17	15.5466	1.09348	0.0893695
Cys-Leu	TGT-CTT	104	91.3868	1.13802	0.12929
Cys-Asp	TGT-GAC	103	95.553	1.07794	0.0750482
Cys-Glu	TGT-GAG	49	40.1144	1.22151	0.200084
Cys-Asp	TGT-GAT	238	169.776	1.40185	0.33779
Cys-Ala	TGT-GCA	136	83.157	1.63546	0.491925
Cys-Ala	TGT-GCG	17	11.6097	1.4643	0.381375
Cys-Ala	TGT-GCT	187	165.985	1.1266	0.119209
Cys-Gly	TGT-GGA	68	60.1474	1.13056	0.122709
Cys-Gly	TGT-GGC	68	51.8193	1.31225	0.271745
Cys-Gly	TGT-GGG	17	8.6266	1.97065	0.678363
Cys-Val	TGT-GTT	302	197.093	1.53227	0.42675
Cys-Tyr	TGT-TAC	151	61.1118	2.47088	0.904575
Cys-Ser	TGT-TCG	15	5.29299	2.83394	1.04167
Leu-Lys	TTA-AAA	253	219.375	1.15328	0.142607
Leu-Asn	TTA-AAC	137	82.8325	1.65394	0.503161
Leu-Asn	TTA-AAT	187	172.494	1.08409	0.0807453
Leu-Thr	TTA-ACA	124	119.105	1.04109	0.0402722
Leu-Ser	TTA-AGC	17	15.6405	1.08692	0.0833469
Leu-Arg	TTA-AGG	51	20.6475	2.47003	0.904231
Leu-Ile	TTA-ATA	68	61.5321	1.10511	0.0999485
Leu-Ile	TTA-ATT	130	102.334	1.27034	0.239288
Leu-Gln	TTA-CAA	169	151.989	1.11192	0.10609
Leu-His	TTA-CAC	32	29.4335	1.0872	0.0836039
Leu-Gln	TTA-CAG	117	66.5508	1.75805	0.564208
Leu-His	TTA-CAT	136	67.5743	2.0126	0.699427
Leu-Pro	TTA-CCC	51	17.6616	2.88762	1.06043
Leu-Pro	TTA-CCG	17	9.90774	1.71583	0.539897
Leu-Pro	TTA-CCT	230	115.447	1.99226	0.68927
Leu-Arg	TTA-CGC	51	14.9178	3.41873	1.22927
Leu-Leu	TTA-CTA	100	47.3946	2.10994	0.746661
Leu-Leu	TTA-CTC	68	42.4698	1.60114	0.470714
Leu-Leu	TTA-CTT	151	125.556	1.20265	0.18453
Leu-Glu	TTA-GAA	187	131.103	1.42636	0.355124
Leu-Asp	TTA-GAC	85	74.5812	1.1397	0.130762
Leu-Asp	TTA-GAT	183	132.514	1.38099	0.322798
Leu-Ala	TTA-GCG	17	10.9392	1.55405	0.440862
Leu-Ala	TTA-GCT	239	156.399	1.52814	0.424051
Leu-Gly	TTA-GGC	51	39.4491	1.29281	0.256815
Leu-Gly	TTA-GGT	135	129.732	1.04061	0.0398042
Leu-Val	TTA-GTC	49	37.3882	1.31057	0.270466
Leu-Ser	TTA-TCT	117	85.2398	1.3726	0.316706
Phe-Asn	TTC-AAT	121	114.109	1.06039	0.05864
Phe-Thr	TTC-ACA	149	76.4247	1.94963	0.66764
Phe-Thr	TTC-ACG	17	9.22632	1.84255	0.611153
Phe-Thr	TTC-ACT	133	82.9754	1.60288	0.471805
Phe-Arg	TTC-AGA	69	26.963	2.55906	0.939642
Phe-Ser	TTC-AGC	17	9.74192	1.74504	0.556775
Phe-Ile	TTC-ATA	51	37.9899	1.34246	0.294505
Phe-Ile	TTC-ATC	79	22.9882	3.43655	1.23447
Phe-Gln	TTC-CAA	68	41.2171	1.6498	0.500656
Phe-His	TTC-CAC	34	11.6881	2.90895	1.06779
Phe-Pro	TTC-CCA	68	33.3217	2.04071	0.713298
Phe-Pro	TTC-CCT	68	40.317	1.68663	0.522733
Phe-Leu	TTC-CTA	35	30.8062	1.13614	0.127633
Phe-Leu	TTC-CTC	52	27.6051	1.88371	0.633244
Phe-Leu	TTC-CTT	92	81.6103	1.12731	0.119833
Phe-Gly	TTC-GGA	32	27.9896	1.14328	0.133904
Phe-Val	TTC-GTG	34	31.6756	1.07338	0.0708135
Phe-Tyr	TTC-TAC	68	57.1466	1.18992	0.173889
Phe-Tyr	TTC-TAT	189	89.8296	2.10398	0.743832
Phe-Ser	TTC-TCC	34	12.4941	2.72128	1.0011
Phe-Trp	TTC-TGG	17	16.8904	1.00649	0.00646757
Phe-Cys	TTC-TGT	85	70.5533	1.20476	0.186283
Phe-Leu	TTC-TTA	151	76.3051	1.9789	0.68254
Phe-Phe	TTC-TTC	66	29.7667	2.21725	0.796266
Phe-Leu	TTC-TTG	86	49.815	1.72639	0.546031
Phe-Phe	TTC-TTT	153	70.6868	2.16448	0.772179
Leu-Asn	TTG-AAC	68	54.0764	1.25748	0.229111
Leu-Lys	TTG-AAG	83	76.3054	1.08773	0.0840973
Leu-Thr	TTG-ACC	34	18.0702	1.88155	0.632094
Leu-Ser	TTG-AGT	49	40.7973	1.20106	0.183204
Leu-Ile	TTG-ATT	68	66.808	1.01784	0.017685
Leu-Gln	TTG-CAA	102	99.2246	1.02797	0.0275869
Leu-Gln	TTG-CAG	66	43.447	1.51909	0.418112
Leu-Pro	TTG-CCA	68	62.2913	1.09165	0.0876859
Leu-Pro	TTG-CCT	136	75.3683	1.80447	0.590269
Leu-Arg	TTG-CGA	17	4.97057	3.42013	1.22968
Leu-Arg	TTG-CGT	34	24.162	1.40717	0.341578
Leu-Leu	TTG-CTA	51	30.9411	1.64829	0.49974
Leu-Leu	TTG-CTC	49	27.726	1.7673	0.56945
Leu-Leu	TTG-CTG	49	13.9443	3.51399	1.25675
Leu-Asp	TTG-GAT	136	86.5104	1.57206	0.45239
Leu-Ala	TTG-GCA	66	51.1529	1.29025	0.254835
Leu-Gly	TTG-GGA	35	29.893	1.17084	0.157725
Leu-Tyr	TTG-TAC	68	46.2043	1.47172	0.386434
Leu-Tyr	TTG-TAT	85	72.6294	1.17033	0.157282
Leu-Ser	TTG-TCA	51	47.0398	1.08419	0.0808325
Leu-Ser	TTG-TCC	17	13.0954	1.29816	0.26095
Leu-Ser	TTG-TCT	68	55.6479	1.22197	0.200463
Leu-Cys	TTG-TGC	47	15.7116	2.99141	1.09575
Leu-Trp	TTG-TGG	51	36.2905	1.40532	0.340269
Leu-Cys	TTG-TGT	85	55.0905	1.54292	0.433674
Leu-Leu	TTG-TTA	158	76.6393	2.0616	0.723485
Leu-Phe	TTG-TTC	34	27.8332	1.22156	0.200133
Leu-Phe	TTG-TTT	115	66.0953	1.73991	0.553834
Phe-Lys	TTT-AAG	255	153.362	1.66273	0.508463
Phe-Asn	TTT-AAT	281	270.973	1.037	0.0363343
Phe-Arg	TTT-AGA	119	64.0289	1.85854	0.619789
Phe-Ser	TTT-AGC	43	23.1341	1.85873	0.619892
Phe-Ser	TTT-AGT	124	92.4327	1.34152	0.293801
Phe-Met	TTT-ATG	117	94.2927	1.24082	0.21577
Phe-Ile	TTT-ATT	153	150.036	1.01975	0.0195609
Phe-Gln	TTT-CAA	102	97.878	1.04211	0.041251
Phe-His	TTT-CAT	64	63.7224	1.00436	0.0043475
Phe-Pro	TTT-CCC	34	14.6469	2.32131	0.842131
Phe-Pro	TTT-CCG	9	8.21656	1.09535	0.0910732
Phe-Leu	TTT-CTG	40	32.969	1.21326	0.193311
Phe-Glu	TTT-GAA	153	129.433	1.18208	0.167276
Phe-Asp	TTT-GAC	153	129.242	1.18383	0.168753
Phe-Glu	TTT-GAG	85	50.0048	1.69984	0.530531
Phe-Asp	TTT-GAT	323	229.634	1.40659	0.341168
Phe-Ala	TTT-GCA	151	95.9767	1.5733	0.453175
Phe-Ala	TTT-GCG	18	13.3994	1.34334	0.295159
Phe-Ala	TTT-GCT	235	191.574	1.22668	0.204311
Phe-Gly	TTT-GGC	71	57.2637	1.23988	0.215013
Phe-Gly	TTT-GGG	17	9.53295	1.78329	0.578459
Phe-Gly	TTT-GGT	255	188.317	1.3541	0.303137
Phe-Val	TTT-GTA	200	117.886	1.69656	0.528603
Phe-Val	TTT-GTC	85	73.8322	1.15126	0.140857
Phe-Val	TTT-GTG	120	75.22	1.59532	0.467075
Phe-Val	TTT-GTT	285	254.487	1.1199	0.113239
Phe-Ser	TTT-TCC	68	29.6697	2.2919	0.82938
Phe-Ser	TTT-TCG	17	7.01977	2.42173	0.884484
Phe-Cys	TTT-TGT	187	167.543	1.11613	0.109871
Phe-Phe	TTT-TTC	85	70.6868	1.20249	0.184392
Phe-Leu	TTT-TTG	170	118.296	1.43708	0.362612
Lys-Lys	AAA-AAA	17	231.117	0.073556	-2.60971
Lys-Asn	AAA-AAT	151	208.035	0.72584	-0.320425
Lys-Thr	AAA-ACG	9	16.9546	0.530829	-0.633315
Lys-Thr	AAA-ACT	136	152.478	0.891929	-0.114368
Lys-Arg	AAA-AGA	100	113.514	0.880946	-0.126759
Lys-Ser	AAA-AGC	8	25.7616	0.31054	-1.16944
Lys-Arg	AAA-AGG	2	34.5422	0.0579002	-2.84903
Lys-Ser	AAA-AGT	102	102.931	0.990956	-0.00908503
Lys-Ile	AAA-ATC	32	48.5587	0.658997	-0.417037
Lys-Ile	AAA-ATT	132	133.46	0.989062	-0.0109984
Lys-Gln	AAA-CAG	68	70.5288	0.964145	-0.0365135
Lys-Pro	AAA-CCG	7	14.2868	0.489961	-0.713429
Lys-Arg	AAA-CGA	5	12.7374	0.392544	-0.935107
Lys-Arg	AAA-CGC	17	24.9567	0.681179	-0.38393
Lys-Arg	AAA-CGG	2	8.07424	0.247701	-1.39553
Lys-Leu	AAA-CTA	34	69.4755	0.489381	-0.714614
Lys-Leu	AAA-CTT	102	184.051	0.554193	-0.590242
Lys-Glu	AAA-GAG	51	70.9053	0.719269	-0.329519
Lys-Ala	AAA-GCA	85	90.9447	0.934634	-0.0676004
Lys-Ala	AAA-GCG	2	12.6969	0.157518	-1.84821
Lys-Gly	AAA-GGG	8	14.0988	0.567426	-0.566645
Lys-Gly	AAA-GGT	204	278.511	0.732465	-0.311339
Lys-Val	AAA-GTA	85	92.481	0.919108	-0.0843515
Lys-Val	AAA-GTC	34	57.9211	0.587005	-0.532722
Lys-Tyr	AAA-TAC	34	102.988	0.330137	-1.10825
Lys-Tyr	AAA-TAT	151	161.888	0.932744	-0.069624
Lys-Ser	AAA-TCG	2	7.81705	0.255851	-1.36316
Lys-Ser	AAA-TCT	34	140.399	0.242167	-1.41813
Lys-Cys	AAA-TGC	32	44.0113	0.727086	-0.31871
Lys-Cys	AAA-TGT	85	154.319	0.550807	-0.596371
Lys-Phe	AAA-TTT	149	193.273	0.77093	-0.260157
Asn-Lys	AAC-AAG	34	58.6387	0.579822	-0.545035
Asn-Arg	AAC-AGA	34	46.799	0.726511	-0.319502
Asn-Ser	AAC-AGC	3	14.6822	0.204329	-1.58802
Asn-Ser	AAC-AGT	51	58.663	0.869372	-0.139984
Asn-His	AAC-CAC	2	8.36678	0.239041	-1.43112
Asn-Pro	AAC-CCA	32	41.5442	0.770264	-0.261023
Asn-Pro	AAC-CCC	2	7.6899	0.260081	-1.34676
Asn-Pro	AAC-CCG	2	4.31385	0.463623	-0.768683
Asn-Leu	AAC-CTT	51	96.6281	0.527797	-0.639044
Asn-Glu	AAC-GAA	7	65.0549	0.107601	-2.22932
Asn-Asp	AAC-GAC	3	39.7231	0.0755228	-2.58332
Asn-Glu	AAC-GAG	17	25.1332	0.676396	-0.390976
Asn-Asp	AAC-GAT	17	70.5789	0.240865	-1.42352
Asn-Ala	AAC-GCA	17	49.8348	0.341127	-1.0755
Asn-Ala	AAC-GCC	17	26.0578	0.652395	-0.427105
Asn-Ala	AAC-GCG	1	6.95751	0.14373	-1.93982
Asn-Ala	AAC-GCT	18	99.4726	0.180954	-1.70951
Asn-Gly	AAC-GGA	17	44.5904	0.381248	-0.964305
Asn-Gly	AAC-GGC	17	38.4163	0.44252	-0.815269
Asn-Gly	AAC-GGT	52	126.336	0.411602	-0.887699
Asn-Val	AAC-GTA	17	58.0897	0.292651	-1.22877
Asn-Val	AAC-GTC	5	36.3818	0.137432	-1.98463
Asn-Val	AAC-GTT	26	125.402	0.207334	-1.57343
Asn-Tyr	AAC-TAC	43	58.6544	0.733108	-0.310462
Asn-Tyr	AAC-TAT	67	92.1998	0.726682	-0.319266
Asn-Ser	AAC-TCA	34	67.6391	0.502668	-0.687826
Asn-Ser	AAC-TCC	7	18.8301	0.371745	-0.989546
Asn-Ser	AAC-TCG	2	4.45514	0.44892	-0.800911
Asn-Ser	AAC-TCT	34	80.017	0.42491	-0.855878
Asn-Cys	AAC-TGC	17	21.7413	0.78192	-0.246002
Asn-Cys	AAC-TGT	68	76.2328	0.892004	-0.114284
Asn-Leu	AAC-TTA	68	90.3466	0.752657	-0.284146
Lys-Asn	AAG-AAC	51	53.2259	0.95818	-0.0427199
Lys-Thr	AAG-ACC	17	17.3892	0.977619	-0.0226358
Lys-Thr	AAG-ACG	2	9.03335	0.221402	-1.50778
Lys-Thr	AAG-ACT	51	81.2399	0.62777	-0.465581
Lys-Ile	AAG-ATA	34	42.7555	0.79522	-0.229137
Lys-Ile	AAG-ATC	17	25.8719	0.657084	-0.419943
Lys-Met	AAG-ATG	34	70.9099	0.479482	-0.735049
Lys-Ile	AAG-ATT	68	71.1069	0.956307	-0.0446762
Lys-Gln	AAG-CAA	49	85.8196	0.570965	-0.560428
Lys-His	AAG-CAC	34	41.0262	0.828739	-0.18785
Lys-Gln	AAG-CAG	17	37.5775	0.452399	-0.793191
Lys-His	AAG-CAT	68	94.1893	0.721951	-0.325798
Lys-Pro	AAG-CCA	34	73.3067	0.463805	-0.768291
Lys-Pro	AAG-CCC	2	13.5692	0.147393	-1.91465
Lys-Pro	AAG-CCG	2	7.61198	0.262744	-1.33658
Lys-Pro	AAG-CCT	51	88.6961	0.574997	-0.55339
Lys-Arg	AAG-CGA	3	6.78646	0.442057	-0.816317
Lys-Arg	AAG-CGG	2	4.30192	0.464908	-0.765915
Lys-Arg	AAG-CGT	17	32.9891	0.515322	-0.662963
Lys-Leu	AAG-CTG	8	16.6822	0.479554	-0.7349
Lys-Glu	AAG-GAG	34	37.7781	0.899993	-0.105368
Lys-Asp	AAG-GAT	32	116.547	0.274568	-1.29256
Lys-Ala	AAG-GCA	17	48.455	0.350841	-1.04742
Lys-Ala	AAG-GCC	17	25.3364	0.670973	-0.399027
Lys-Ala	AAG-GCG	2	6.76487	0.295645	-1.2186
Lys-Gly	AAG-GGA	51	52.3744	0.973758	-0.0265926
Lys-Gly	AAG-GGG	2	7.51176	0.266249	-1.32332
Lys-Val	AAG-GTA	34	49.2735	0.690026	-0.371026
Lys-Val	AAG-GTC	6	30.8602	0.194425	-1.63771
Lys-Val	AAG-GTG	17	31.4402	0.540708	-0.614875
Lys-Ser	AAG-TCC	17	17.6033	0.965726	-0.0348755
Lys-Ser	AAG-TCG	2	4.16489	0.480204	-0.733544
Lys-Trp	AAG-TGG	34	57.7012	0.589243	-0.528917
Lys-Leu	AAG-TTA	18	91.6872	0.19632	-1.62801
Lys-Phe	AAG-TTC	34	43.3635	0.78407	-0.243257
Asn-Lys	AAT-AAA	184	229.191	0.802824	-0.219619
Asn-Asn	AAT-AAC	102	122.955	0.829573	-0.186844
Asn-Lys	AAT-AAG	102	122.112	0.835299	-0.179966
Asn-Asn	AAT-AAT	119	256.047	0.464759	-0.766237
Asn-Thr	AAT-ACA	85	150.971	0.563023	-0.574435
Asn-Thr	AAT-ACC	34	35.0847	0.969082	-0.0314058
Asn-Thr	AAT-ACT	85	163.911	0.518574	-0.656673
Asn-Arg	AAT-AGG	18	29.6558	0.606964	-0.499287
Asn-Ser	AAT-AGT	100	122.163	0.818582	-0.200182
Asn-Ile	AAT-ATA	1	95.2946	0.0104938	-4.55697
Asn-Ile	AAT-ATC	51	57.6639	0.884435	-0.122806
Asn-Met	AAT-ATG	85	114.849	0.740102	-0.300967
Asn-Ile	AAT-ATT	120	158.485	0.75717	-0.278168
Asn-Gln	AAT-CAA	17	127.799	0.133021	-2.01725
Asn-His	AAT-CAC	17	17.4234	0.975702	-0.0245986
Asn-His	AAT-CAT	34	40.0011	0.849976	-0.162547
Asn-Pro	AAT-CCA	67	86.5136	0.774445	-0.255609
Asn-Pro	AAT-CCC	6	16.0138	0.374677	-0.981692
Asn-Pro	AAT-CCT	102	104.676	0.974439	-0.0258931
Asn-Arg	AAT-CGC	13	21.4263	0.60673	-0.499671
Asn-Arg	AAT-CGG	5	6.93205	0.721288	-0.326717
Asn-Arg	AAT-CGT	7	53.1581	0.131683	-2.02736
Asn-Leu	AAT-CTA	52	75.9574	0.684594	-0.378929
Asn-Leu	AAT-CTC	60	68.0646	0.881516	-0.126112
Asn-Leu	AAT-CTG	17	34.2318	0.496614	-0.699942
Asn-Glu	AAT-GAA	125	135.473	0.922691	-0.0804612
Asn-Ala	AAT-GCT	187	207.146	0.902743	-0.102317
Asn-Gly	AAT-GGC	51	79.9999	0.637501	-0.4502
Asn-Val	AAT-GTA	119	120.969	0.983726	-0.0164074
Asn-Tyr	AAT-TAC	68	122.145	0.556717	-0.585698
Asn-Trp	AAT-TGG	52	58.1001	0.895007	-0.110923
Asn-Phe	AAT-TTC	85	86.4823	0.98286	-0.0172885
Asn-Leu	AAT-TTG	85	122.827	0.692033	-0.368122
Asn-Phe	AAT-TTT	187	205.369	0.910555	-0.093701
Thr-Lys	ACA-AAA	102	165.051	0.61799	-0.481283
Thr-Asn	ACA-AAC	34	88.0604	0.386099	-0.951662
Thr-Asn	ACA-AAT	119	183.381	0.648922	-0.432442
Thr-Thr	ACA-ACG	17	19.8707	0.85553	-0.156034
Thr-Arg	ACA-AGA	51	93.183	0.54731	-0.60274
Thr-Ser	ACA-AGC	17	19.4687	0.873196	-0.135595
Thr-Arg	ACA-AGG	8	28.3554	0.282133	-1.26538
Thr-Ser	ACA-AGT	66	77.7875	0.848465	-0.164326
Thr-Ile	ACA-ATA	17	98.2355	0.173053	-1.75415
Thr-Ile	ACA-ATC	49	59.4436	0.824311	-0.193207
Thr-Ile	ACA-ATT	132	163.376	0.807952	-0.213253
Thr-Gln	ACA-CAA	102	163.116	0.625323	-0.469487
Thr-Gln	ACA-CAG	68	71.4227	0.952078	-0.0491087
Thr-His	ACA-CAT	34	48.5559	0.700224	-0.356355
Thr-Arg	ACA-CGA	2	10.4561	0.191277	-1.65403
Thr-Arg	ACA-CGC	17	20.4868	0.829803	-0.186567
Thr-Leu	ACA-CTG	2	22.9719	0.0870628	-2.44113
Thr-Glu	ACA-GAG	51	75.0727	0.679342	-0.386631
Thr-Ala	ACA-GCT	102	128.856	0.791584	-0.233719
Thr-Gly	ACA-GGA	34	60.4258	0.562674	-0.575056
Thr-Gly	ACA-GGG	2	8.66653	0.230773	-1.46632
Thr-Gly	ACA-GGT	170	171.201	0.992982	-0.0070425
Thr-Val	ACA-GTC	34	55.7369	0.610008	-0.494283
Thr-Val	ACA-GTT	132	192.116	0.687086	-0.375297
Thr-Tyr	ACA-TAC	66	70.1477	0.940871	-0.0609489
Thr-Tyr	ACA-TAT	51	110.266	0.462516	-0.771074
Thr-Ser	ACA-TCC	8	24.9688	0.3204	-1.13819
Thr-Ser	ACA-TCG	2	5.90754	0.33855	-1.08308
Thr-Ser	ACA-TCT	34	106.103	0.320443	-1.13805
Thr-Cys	ACA-TGC	34	43.4931	0.781733	-0.246243
Thr-Cys	ACA-TGT	51	152.502	0.334421	-1.09535
Thr-Phe	ACA-TTC	68	80.0698	0.849259	-0.163391
Thr-Leu	ACA-TTG	34	82.4251	0.412496	-0.88553
Thr-Phe	ACA-TTT	170	190.141	0.894071	-0.11197
Thr-Lys	ACC-AAA	1	38.357	0.0260709	-3.64694
Thr-Asn	ACC-AAC	4	20.4647	0.195458	-1.63241
Thr-Lys	ACC-AAG	17	20.4364	0.831847	-0.184107
Thr-Thr	ACC-ACC	2	8.88934	0.224988	-1.49171
Thr-Thr	ACC-ACT	34	41.5298	0.818689	-0.20005
Thr-Ser	ACC-AGC	2	4.52442	0.442046	-0.816341
Thr-Met	ACC-ATG	6	16.6756	0.359807	-1.02219
Thr-His	ACC-CAC	2	4.91504	0.406914	-0.899153
Thr-His	ACC-CAT	2	11.2841	0.17724	-1.73025
Thr-Pro	ACC-CCA	3	20.668	0.145152	-1.92998
Thr-Pro	ACC-CCC	2	3.82568	0.522782	-0.64859
Thr-Pro	ACC-CCG	1	2.14612	0.465958	-0.763659
Thr-Pro	ACC-CCT	9	25.0069	0.359901	-1.02193
Thr-Arg	ACC-CGA	1	2.42993	0.411534	-0.887862
Thr-Arg	ACC-CGG	1	1.54033	0.649212	-0.431996
Thr-Leu	ACC-CTA	2	11.8458	0.168837	-1.77882
Thr-Leu	ACC-CTG	2	5.33854	0.374634	-0.981806
Thr-Glu	ACC-GAA	17	45.1585	0.376452	-0.976966
Thr-Asp	ACC-GAC	6	19.2172	0.31222	-1.16405
Thr-Glu	ACC-GAG	6	17.4465	0.343909	-1.06738
Thr-Asp	ACC-GAT	2	34.1447	0.0585743	-2.83746
Thr-Ala	ACC-GCA	13	15.0023	0.866534	-0.143254
Thr-Ala	ACC-GCC	2	7.84447	0.254957	-1.36666
Thr-Ala	ACC-GCG	1	2.09449	0.477443	-0.739311
Thr-Gly	ACC-GGA	2	14.0426	0.142424	-1.94895
Thr-Gly	ACC-GGC	5	12.0983	0.413283	-0.883623
Thr-Gly	ACC-GGG	1	2.01405	0.496511	-0.700149
Thr-Gly	ACC-GGT	18	39.7863	0.452418	-0.79315
Thr-Val	ACC-GTA	17	20.6816	0.821987	-0.196031
Thr-Val	ACC-GTG	2	13.1964	0.151556	-1.8868
Thr-Val	ACC-GTT	18	44.6466	0.403166	-0.908407
Thr-Ser	ACC-TCC	2	5.80261	0.344672	-1.06516
Thr-Ser	ACC-TCG	1	1.37288	0.728396	-0.31691
Thr-Cys	ACC-TGC	7	10.1076	0.692551	-0.367373
Thr-Leu	ACC-TTA	17	29.3412	0.579389	-0.545781
Thr-Leu	ACC-TTG	17	19.1551	0.88749	-0.119358
Thr-Lys	ACG-AAA	3	19.9257	0.150559	-1.8934
Thr-Asn	ACG-AAC	2	10.631	0.188129	-1.67063
Thr-Lys	ACG-AAG	2	10.6163	0.188389	-1.66925
Thr-Asn	ACG-AAT	4	22.1385	0.18068	-1.71103
Thr-Thr	ACG-ACA	17	19.8707	0.85553	-0.156034
Thr-Thr	ACG-ACC	2	4.61784	0.433103	-0.83678
Thr-Thr	ACG-ACT	15	21.5739	0.695284	-0.363435
Thr-Arg	ACG-AGA	2	11.2495	0.177786	-1.72717
Thr-Ser	ACG-AGC	1	2.35035	0.425469	-0.854563
Thr-Arg	ACG-AGG	2	3.42319	0.58425	-0.537426
Thr-Ser	ACG-AGT	2	9.39084	0.212973	-1.54659
Thr-Ile	ACG-ATC	2	7.17628	0.278696	-1.27763
Thr-Met	ACG-ATG	2	8.66265	0.230876	-1.46587
Thr-Ile	ACG-ATT	17	19.7235	0.861917	-0.148596
Thr-Gln	ACG-CAG	2	8.62246	0.231952	-1.46122
Thr-Pro	ACG-CCC	1	1.98737	0.503178	-0.686811
Thr-Pro	ACG-CCG	1	1.11487	0.89697	-0.108733
Thr-Arg	ACG-CGA	1	1.2623	0.792204	-0.232937
Thr-Arg	ACG-CGC	1	2.47325	0.404326	-0.905535
Thr-Arg	ACG-CGG	1	1.80017	0.555503	-0.587881
Thr-Leu	ACG-CTA	2	6.15364	0.325011	-1.1239
Thr-Glu	ACG-GAG	2	9.0631	0.220675	-1.51106
Thr-Asp	ACG-GAT	17	17.7375	0.958421	-0.0424679
Thr-Ala	ACG-GCA	2	7.7934	0.256627	-1.36013
Thr-Ala	ACG-GCG	1	1.08805	0.919077	-0.0843851
Thr-Ala	ACG-GCT	4	15.556	0.257135	-1.35815
Thr-Gly	ACG-GGA	2	7.29487	0.274165	-1.29402
Thr-Gly	ACG-GGG	1	1.04626	0.955784	-0.045223
Thr-Gly	ACG-GGT	17	20.6682	0.82252	-0.195382
Thr-Val	ACG-GTA	2	10.7437	0.186156	-1.68117
Thr-Val	ACG-GTC	2	6.72881	0.29723	-1.21325
Thr-Val	ACG-GTG	2	6.85529	0.291746	-1.23187
Thr-Val	ACG-GTT	6	23.1931	0.258698	-1.35209
Thr-Tyr	ACG-TAC	2	8.46854	0.236168	-1.44321
Thr-Ser	ACG-TCA	2	10.8278	0.184711	-1.68897
Thr-Ser	ACG-TCC	1	3.01435	0.331747	-1.10338
Thr-Ser	ACG-TCG	1	1.71318	0.583708	-0.538354
Thr-Ser	ACG-TCT	2	12.8092	0.156138	-1.85702
Thr-Phe	ACG-TTC	7	9.66637	0.72416	-0.322743
Thr-Lys	ACT-AAG	85	95.4762	0.890274	-0.116226
Thr-Thr	ACT-ACA	51	178.704	0.285388	-1.2539
Thr-Thr	ACT-ACC	17	41.5298	0.409345	-0.893198
Thr-Thr	ACT-ACG	17	21.5739	0.787989	-0.238272
Thr-Thr	ACT-ACT	168	194.021	0.865884	-0.144005
Thr-Arg	ACT-AGA	85	101.17	0.840169	-0.174152
Thr-Ile	ACT-ATC	17	64.5387	0.263408	-1.33405
Thr-Met	ACT-ATG	51	77.9061	0.654634	-0.423679
Thr-His	ACT-CAC	9	22.9624	0.391945	-0.936633
Thr-Gln	ACT-CAG	68	77.5447	0.876914	-0.131347
Thr-His	ACT-CAT	17	52.7178	0.322472	-1.13174
Thr-Pro	ACT-CCA	17	96.5581	0.17606	-1.73693
Thr-Pro	ACT-CCC	6	17.8731	0.335701	-1.09154
Thr-Pro	ACT-CCG	2	10.0264	0.199474	-1.61207
Thr-Pro	ACT-CCT	49	116.829	0.419417	-0.868889
Thr-Arg	ACT-CGA	2	11.3523	0.176176	-1.73627
Thr-Arg	ACT-CGC	17	22.2428	0.764292	-0.268805
Thr-Arg	ACT-CGG	2	7.1962	0.277924	-1.28041
Thr-Arg	ACT-CGT	17	55.1837	0.308062	-1.17745
Thr-Leu	ACT-CTA	17	55.3417	0.307182	-1.18031
Thr-Leu	ACT-CTC	17	49.5911	0.342803	-1.0706
Thr-Leu	ACT-CTG	17	24.9409	0.68161	-0.383297
Thr-Leu	ACT-CTT	102	146.609	0.695729	-0.362795
Thr-Glu	ACT-GAA	185	210.974	0.876884	-0.131381
Thr-Asp	ACT-GAT	119	159.519	0.745991	-0.293041
Thr-Ala	ACT-GCC	17	36.6483	0.463869	-0.768153
Thr-Val	ACT-GTT	188	208.583	0.90132	-0.103895
Thr-Tyr	ACT-TAC	68	76.1604	0.892852	-0.113334
Thr-Ser	ACT-TCC	9	27.109	0.331993	-1.10264
Thr-Cys	ACT-TGC	32	47.2211	0.677663	-0.389105
Thr-Trp	ACT-TGG	34	53.4213	0.63645	-0.45185
Thr-Leu	ACT-TTA	103	137.078	0.751396	-0.285823
Thr-Phe	ACT-TTC	51	86.9329	0.586659	-0.533311
Thr-Leu	ACT-TTG	83	89.4901	0.927476	-0.0752879
Arg-Lys	AGA-AAA	100	112.066	0.892328	-0.113921
Arg-Asn	AGA-AAC	4	47.951	0.0834185	-2.48389
Arg-Asn	AGA-AAT	68	99.8554	0.680985	-0.384215
Arg-Thr	AGA-ACA	17	59.6954	0.284779	-1.25604
Arg-Thr	AGA-ACC	2	13.8729	0.144166	-1.93679
Arg-Thr	AGA-ACG	2	7.20668	0.27752	-1.28186
Arg-Thr	AGA-ACT	34	64.8121	0.524593	-0.645132
Arg-Arg	AGA-AGA	34	47.0864	0.722077	-0.325624
Arg-Ser	AGA-AGC	2	11.2311	0.178077	-1.72554
Arg-Ser	AGA-AGT	33	44.8741	0.735391	-0.307353
Arg-His	AGA-CAC	17	18.3157	0.928168	-0.074543
Arg-Pro	AGA-CCC	2	4.50439	0.444012	-0.811905
Arg-Pro	AGA-CCT	7	29.4433	0.237745	-1.43656
Arg-Arg	AGA-CGC	3	10.3522	0.289793	-1.23859
Arg-Arg	AGA-CGG	1	3.34924	0.298575	-1.20873
Arg-Leu	AGA-CTA	8	21.583	0.370662	-0.992465
Arg-Glu	AGA-GAG	34	46.2614	0.734954	-0.307948
Arg-Asp	AGA-GAT	68	72.4237	0.938919	-0.0630259
Arg-Ala	AGA-GCA	51	55.2016	0.923886	-0.0791668
Arg-Ala	AGA-GCC	17	28.8641	0.588967	-0.529384
Arg-Ala	AGA-GCG	2	7.70678	0.259512	-1.34895
Arg-Ala	AGA-GCT	102	110.185	0.925715	-0.0771892
Arg-Gly	AGA-GGA	17	29.5406	0.575479	-0.552553
Arg-Gly	AGA-GGG	2	4.23684	0.472049	-0.750672
Arg-Gly	AGA-GGT	83	83.696	0.991684	-0.00835057
Arg-Tyr	AGA-TAC	17	38.4855	0.441725	-0.817068
Arg-Tyr	AGA-TAT	34	60.496	0.562021	-0.576216
Arg-Ser	AGA-TCA	32	51.7404	0.618473	-0.480502
Arg-Ser	AGA-TCG	2	3.40795	0.586864	-0.532963
Arg-Ser	AGA-TCT	51	61.2087	0.833214	-0.182464
Arg-Cys	AGA-TGT	17	58.3668	0.291261	-1.23353
Arg-Leu	AGA-TTA	34	53.4598	0.635991	-0.45257
Arg-Phe	AGA-TTC	17	42.6147	0.398924	-0.918985
Arg-Phe	AGA-TTT	85	101.197	0.839947	-0.174417
Ser-Thr	AGC-ACC	2	4.93104	0.405594	-0.902403
Ser-Thr	AGC-ACG	1	2.56158	0.390384	-0.940624
Ser-Ser	AGC-AGC	1	3.05601	0.327224	-1.11711
Ser-Arg	AGC-AGG	1	3.39325	0.294702	-1.22179
Ser-Ile	AGC-ATC	2	4.47346	0.447082	-0.805014
Ser-Met	AGC-ATG	6	16.408	0.365676	-1.00601
Ser-Ile	AGC-ATT	2	12.295	0.162668	-1.81604
Ser-Gln	AGC-CAA	6	15.5495	0.385864	-0.952269
Ser-His	AGC-CAC	2	4.92369	0.4062	-0.900911
Ser-His	AGC-CAT	2	11.304	0.176929	-1.73201
Ser-Pro	AGC-CCA	2	8.87512	0.225349	-1.49011
Ser-Pro	AGC-CCC	1	1.6428	0.608717	-0.496402
Ser-Pro	AGC-CCG	1	1.92157	0.520408	-0.653143
Ser-Pro	AGC-CCT	2	10.7383	0.186249	-1.68067
Ser-Arg	AGC-CGA	1	1.25126	0.799193	-0.224153
Ser-Arg	AGC-CGC	1	2.45163	0.407892	-0.896752
Ser-Arg	AGC-CGG	1	1.79317	0.557671	-0.583987
Ser-Arg	AGC-CGT	2	6.08241	0.328817	-1.11225
Ser-Leu	AGC-CTA	2	6.15577	0.324898	-1.12424
Ser-Leu	AGC-CTC	2	5.51612	0.362574	-1.01453
Ser-Leu	AGC-CTG	1	2.77423	0.36046	-1.02037
Ser-Glu	AGC-GAA	9	25.7519	0.349489	-1.05128
Ser-Asp	AGC-GAC	2	13.5063	0.148079	-1.91001
Ser-Glu	AGC-GAG	9	9.94894	0.904619	-0.100241
Ser-Ala	AGC-GCA	6	16.1323	0.371926	-0.989061
Ser-Ala	AGC-GCC	2	8.4353	0.237099	-1.43928
Ser-Ala	AGC-GCG	1	2.25225	0.444001	-0.811929
Ser-Gly	AGC-GGC	2	6.29302	0.317813	-1.14629
Ser-Gly	AGC-GGG	1	1.04763	0.954537	-0.0465284
Ser-Gly	AGC-GGT	4	20.6952	0.193282	-1.64361
Ser-Val	AGC-GTC	2	7.3359	0.272632	-1.29963
Ser-Val	AGC-GTT	9	25.2856	0.355934	-1.03301
Ser-Ser	AGC-TCA	3	14.0786	0.213089	-1.54605
Ser-Ser	AGC-TCG	1	1.92731	0.518858	-0.656124
Ser-Cys	AGC-TGC	2	3.80112	0.526161	-0.642149
Ser-Trp	AGC-TGG	2	8.17393	0.24468	-1.4078
Ser-Cys	AGC-TGT	2	13.3281	0.150059	-1.89673
Ser-Leu	AGC-TTA	8	15.2475	0.524677	-0.644973
Ser-Phe	AGC-TTT	17	29.4357	0.57753	-0.548995
Arg-Lys	AGG-AAA	2	34.1016	0.0586483	-2.8362
Arg-Asn	AGG-AAC	4	14.5914	0.274134	-1.29414
Arg-Thr	AGG-ACA	6	18.1652	0.330302	-1.10775
Arg-Thr	AGG-ACC	2	4.22149	0.473767	-0.747041
Arg-Thr	AGG-ACG	1	2.19298	0.456	-0.785262
Arg-Ser	AGG-AGC	2	3.41761	0.585205	-0.535794
Arg-Arg	AGG-AGG	2	4.36008	0.458707	-0.779343
Arg-Ile	AGG-ATA	8	14.7125	0.543754	-0.609258
Arg-Ile	AGG-ATC	2	8.90273	0.22465	-1.49321
Arg-Met	AGG-ATG	2	8.104	0.246792	-1.39921
Arg-Gln	AGG-CAA	17	25.3626	0.670278	-0.400062
Arg-Gln	AGG-CAG	2	11.1054	0.180092	-1.71429
Arg-Pro	AGG-CCG	1	1.76892	0.565318	-0.570367
Arg-Pro	AGG-CCT	2	8.95955	0.223226	-1.49957
Arg-Arg	AGG-CGA	1	1.60778	0.621976	-0.474854
Arg-Arg	AGG-CGC	1	3.15016	0.317444	-1.14745
Arg-Arg	AGG-CGG	1	1.01917	0.981192	-0.0189872
Arg-Arg	AGG-CGT	2	7.81544	0.255904	-1.36295
Arg-Leu	AGG-CTA	1	6.56767	0.152261	-1.88216
Arg-Leu	AGG-CTC	2	5.88522	0.339835	-1.0793
Arg-Leu	AGG-CTG	1	2.95986	0.337854	-1.08514
Arg-Leu	AGG-CTT	15	17.3988	0.86213	-0.148349
Arg-Glu	AGG-GAA	17	36.4377	0.46655	-0.76239
Arg-Asp	AGG-GAC	2	12.4036	0.161243	-1.82484
Arg-Glu	AGG-GAG	6	14.0773	0.426219	-0.852802
Arg-Asp	AGG-GAT	8	22.0384	0.363003	-1.01334
Arg-Ala	AGG-GCG	1	2.34516	0.42641	-0.852353
Arg-Gly	AGG-GGC	2	7.74451	0.258248	-1.35384
Arg-Gly	AGG-GGG	1	1.28926	0.775636	-0.254072
Arg-Val	AGG-GTA	8	19.1158	0.418503	-0.871072
Arg-Val	AGG-GTC	3	11.9723	0.250579	-1.38398
Arg-Val	AGG-GTG	2	12.1973	0.163971	-1.80807
Arg-Val	AGG-GTT	34	41.2664	0.823915	-0.193688
Arg-Tyr	AGG-TAT	18	18.4088	0.977793	-0.0224577
Arg-Ser	AGG-TCG	1	1.03703	0.96429	-0.0363629
Arg-Ser	AGG-TCT	9	18.6257	0.483203	-0.727318
Arg-Cys	AGG-TGC	2	5.06535	0.394839	-0.929277
Arg-Cys	AGG-TGT	17	17.7609	0.957158	-0.043787
Arg-Phe	AGG-TTC	2	12.9676	0.154231	-1.8693
Ser-Asn	AGT-AAC	34	37.161	0.914937	-0.0889
Ser-Lys	AGT-AAG	17	52.9213	0.321232	-1.13559
Ser-Asn	AGT-AAT	51	77.3858	0.659035	-0.416978
Ser-Thr	AGT-ACA	83	84.7785	0.979021	-0.0212017
Ser-Thr	AGT-ACC	7	19.7021	0.355293	-1.03481
Ser-Thr	AGT-ACG	2	10.2348	0.195411	-1.63265
Ser-Thr	AGT-ACT	68	92.0453	0.738767	-0.302773
Ser-Arg	AGT-AGA	34	44.5543	0.763113	-0.270349
Ser-Ser	AGT-AGT	4	48.7865	0.0819898	-2.50116
Ser-Ile	AGT-ATA	15	29.5379	0.507822	-0.677624
Ser-Ile	AGT-ATC	7	17.8738	0.391636	-0.937424
Ser-Met	AGT-ATG	34	65.5583	0.518623	-0.656579
Ser-Ile	AGT-ATT	3	49.1247	0.0610691	-2.79575
Ser-His	AGT-CAC	17	19.6727	0.864143	-0.146017
Ser-Pro	AGT-CCC	2	6.56383	0.3047	-1.18843
Ser-Pro	AGT-CCG	2	3.68215	0.543161	-0.610349
Ser-Arg	AGT-CGA	2	4.99944	0.400045	-0.916179
Ser-Arg	AGT-CGG	1	3.16914	0.315543	-1.15346
Ser-Arg	AGT-CGT	8	24.3024	0.329186	-1.11113
Ser-Leu	AGT-CTA	9	24.5955	0.365921	-1.00534
Ser-Leu	AGT-CTC	2	22.0397	0.0907452	-2.3997
Ser-Leu	AGT-CTG	2	11.0845	0.180432	-1.7124
Ser-Ala	AGT-GCC	17	33.7034	0.5044	-0.684385
Ser-Gly	AGT-GGC	2	25.1438	0.0795423	-2.53147
Ser-Val	AGT-GTG	17	29.8616	0.569292	-0.563361
Ser-Ser	AGT-TCA	16	56.2514	0.284437	-1.25724
Ser-Ser	AGT-TCG	2	3.70507	0.5398	-0.616556
Ser-Ser	AGT-TCT	17	66.5453	0.255465	-1.36467
Ser-Phe	AGT-TTC	7	49.5267	0.141338	-1.9566
Ser-Phe	AGT-TTT	102	117.611	0.867267	-0.142409
Ile-Lys	ATA-AAA	85	131.949	0.644188	-0.439764
Ile-Lys	ATA-AAG	51	70.3019	0.725443	-0.320973
Ile-Asn	ATA-AAT	70	92.4006	0.757571	-0.277638
Ile-Thr	ATA-ACG	2	11.7383	0.170383	-1.76971
Ile-Thr	ATA-ACT	68	105.566	0.644147	-0.439829
Ile-Ser	ATA-AGC	2	10.5926	0.188811	-1.66701
Ile-Arg	ATA-AGG	2	11.7783	0.169804	-1.77311
Ile-Ser	ATA-AGT	5	42.323	0.118139	-2.13589
Ile-His	ATA-CAC	2	10.6763	0.18733	-1.67488
Ile-Arg	ATA-CGA	2	4.34324	0.460485	-0.775474
Ile-Arg	ATA-CGC	2	8.50981	0.235023	-1.44807
Ile-Arg	ATA-CGG	1	2.75317	0.363217	-1.01275
Ile-Leu	ATA-CTT	51	59.1222	0.86262	-0.147781
Ile-Asp	ATA-GAC	34	61.7073	0.550988	-0.596041
Ile-Ala	ATA-GCG	2	8.27843	0.241592	-1.42051
Ile-Ala	ATA-GCT	85	118.358	0.71816	-0.331063
Ile-Gly	ATA-GGC	17	34.1077	0.498421	-0.696311
Ile-Gly	ATA-GGT	69	112.167	0.615157	-0.485878
Ile-Val	ATA-GTA	34	48.7694	0.697159	-0.360742
Ile-Val	ATA-GTC	6	30.5444	0.196435	-1.62742
Ile-Val	ATA-GTT	85	105.281	0.807359	-0.213986
Ile-Tyr	ATA-TAC	8	24.8644	0.321745	-1.134
Ile-Tyr	ATA-TAT	26	39.0848	0.66522	-0.407637
Ile-Ser	ATA-TCC	2	13.5852	0.14722	-1.91583
Ile-Ser	ATA-TCG	1	3.2142	0.311119	-1.16758
Ile-Ser	ATA-TCT	17	57.729	0.294479	-1.22255
Ile-Cys	ATA-TGT	4	48.806	0.0819571	-2.50156
Ile-Phe	ATA-TTC	17	23.3924	0.726733	-0.319196
Ile-Leu	ATA-TTG	17	36.0882	0.471068	-0.752754
Ile-Phe	ATA-TTT	34	55.5497	0.612064	-0.490918
Ile-Asn	ATC-AAT	34	55.9128	0.60809	-0.497432
Ile-Thr	ATC-ACA	32	58.8362	0.543883	-0.609022
Ile-Arg	ATC-AGG	4	7.12719	0.561231	-0.577622
Ile-Ser	ATC-AGT	6	25.6102	0.234282	-1.45123
Ile-Ile	ATC-ATC	15	20.1571	0.744156	-0.295505
Ile-Gln	ATC-CAA	17	43.2659	0.392919	-0.934152
Ile-His	ATC-CAC	2	6.46037	0.30958	-1.17254
Ile-Gln	ATC-CAG	3	18.9447	0.158356	-1.84291
Ile-Pro	ATC-CCA	6	24.8955	0.241008	-1.42293
Ile-Pro	ATC-CCC	2	4.60819	0.43401	-0.834689
Ile-Pro	ATC-CCG	1	2.58508	0.386835	-0.949758
Ile-Pro	ATC-CCT	17	30.1218	0.564374	-0.572037
Ile-Arg	ATC-CGA	1	2.62815	0.380496	-0.96628
Ile-Arg	ATC-CGC	2	5.14939	0.388395	-0.945732
Ile-Arg	ATC-CGG	1	1.66598	0.600247	-0.510414
Ile-Arg	ATC-CGT	3	12.7755	0.234825	-1.44892
Ile-Leu	ATC-CTC	7	12.1013	0.578452	-0.547399
Ile-Leu	ATC-CTG	2	6.0861	0.328617	-1.11286
Ile-Glu	ATC-GAA	4	30.0496	0.133113	-2.01655
Ile-Asp	ATC-GAC	15	37.3399	0.401716	-0.912011
Ile-Glu	ATC-GAG	1	11.6093	0.0861378	-2.45181
Ile-Asp	ATC-GAT	32	66.3445	0.482331	-0.729125
[truncated: 1,722 more rows]
